# Supplementary material for: {meso-Tetra­kis[p-(hept­yloxy)phen­yl]­porphyrinato}silver(II)
Source: Acta Crystallogr Sect E Struct Rep Online. 2011 Aug 27;67(Pt 9):m1316. doi: 10.1107/S160053681103385X (PMC3200905; doi:10.1107/S160053681103385X)
Supplement: Supplementary file 2 [file e-67-m1316-Isup2.hkl]

# 
# h,k,l, Fc-squared, Fo-squared, sigma(Fo-squared) and status flag 
# 
data_I
_shelx_title ' VA101 in P2(1)/c' 
_shelx_refln_list_code          4 
_shelx_F_calc_maximum      582.06 
_exptl_crystal_F_000      1246.00 
_reflns_d_resolution_high  0.8398 
 
loop_ 
 _symmetry_equiv_pos_as_xyz 
 'x, y, z' 
 '-x, y+1/2, -z+1/2' 
 '-x, -y, -z' 
 'x, -y-1/2, z-1/2' 
 
_cell_length_a    15.8500 
_cell_length_b    19.1896 
_cell_length_c    10.3285 
_cell_angle_alpha  90.000 
_cell_angle_beta   91.724 
_cell_angle_gamma  90.000 
 
_shelx_F_squared_multiplier     1.000 
 
loop_ 
 _refln_index_h 
 _refln_index_k 
 _refln_index_l 
 _refln_F_squared_calc 
 _refln_F_squared_meas 
 _refln_F_squared_sigma 
 _refln_observed_status 
   2   0   0    16275.31    18457.32    134.51 o 
   3   0   0     9690.66    10375.35     86.58 o 
   4   0   0      345.36      299.09     16.75 o 
   5   0   0      291.57      272.36     22.47 o 
   6   0   0     1603.25     1521.16     59.61 o 
   7   0   0     1615.49     1454.84     51.71 o 
   8   0   0       92.84       36.05     19.53 o 
   9   0   0     2970.71     2865.63     73.47 o 
  10   0   0     4969.04     4898.29    110.97 o 
  11   0   0     6322.53     6322.98    270.23 o 
  12   0   0     5661.72     5340.95    116.86 o 
  13   0   0      292.42      286.58     41.47 o 
  14   0   0     1258.45     1195.76     65.80 o 
  15   0   0      243.27      261.80     57.10 o 
  16   0   0       36.10       75.06     40.58 o 
  17   0   0     1925.81     2101.19    121.02 o 
  18   0   0     1182.28     1228.18     98.04 o 
   1   1   0        0.09       -0.64      1.90 o 
   2   1   0     1262.99     1324.09     14.80 o 
   3   1   0     1659.04     1937.74     21.98 o 
   4   1   0     3073.27     3153.95     32.92 o 
   5   1   0      197.21      226.47     12.65 o 
   6   1   0      118.55      158.95     14.63 o 
   7   1   0      479.65      497.65     19.28 o 
   8   1   0        3.40        7.48     12.57 o 
   9   1   0      190.58      189.31     20.01 o 
  10   1   0      272.21      295.87     25.72 o 
  11   1   0      144.92      206.09     24.30 o 
  12   1   0     1701.81     1690.53     48.94 o 
  13   1   0      305.24      302.21     28.87 o 
  14   1   0      324.74      311.82     34.17 o 
  15   1   0      121.12      111.55     28.21 o 
  16   1   0      100.98      134.44     33.27 o 
  17   1   0        4.37       61.09     29.56 o 
  18   1   0       25.94       72.49     27.14 o 
   0   2   0    12336.87    14020.26    182.79 o 
   1   2   0    12444.98    13392.10    101.53 o 
   2   2   0     1734.44     1737.03     20.55 o 
   3   2   0       14.25       16.51      5.49 o 
   4   2   0    11532.89    12096.11     80.75 o 
   5   2   0      790.07      757.17     31.23 o 
   6   2   0     1548.15     1476.94     27.32 o 
   7   2   0     1602.89     1496.47     38.90 o 
   8   2   0     2334.24     2309.79     38.67 o 
   9   2   0      593.95      540.72     22.63 o 
  10   2   0     3813.85     3681.39     54.53 o 
  11   2   0     4531.61     4513.62     72.10 o 
  12   2   0     5105.43     5233.06     81.13 o 
  13   2   0     2303.51     2233.99    131.89 o 
  14   2   0      970.54     1008.64     49.96 o 
  15   2   0     2492.76     2558.14     74.71 o 
  16   2   0      744.85      768.12     48.57 o 
  17   2   0      288.35      322.49     61.77 o 
  18   2   0      399.50      404.01     70.03 o 
   1   3   0     5486.23     5781.15     54.46 o 
   2   3   0     3659.17     3801.87     44.78 o 
   3   3   0     1562.35     1537.92     36.86 o 
   4   3   0       41.55       35.21      7.60 o 
   5   3   0       60.10       75.95      9.64 o 
   6   3   0     1380.63     1481.94     26.71 o 
   7   3   0     4434.21     4995.02     76.25 o 
   8   3   0      266.22      363.91     18.07 o 
   9   3   0     1736.69     1845.29     39.24 o 
  10   3   0      856.94      819.34     28.91 o 
  11   3   0      614.46      631.49     27.52 o 
  12   3   0      449.06      497.73     47.48 o 
  13   3   0        2.69        6.81     21.76 o 
  14   3   0     2503.92     2506.89     71.90 o 
  15   3   0      305.03      330.79     36.78 o 
  16   3   0        2.69      -16.61     29.01 o 
  17   3   0      339.14      308.12     59.97 o 
  18   3   0        1.52       41.30     35.55 o 
   0   4   0      679.70      722.59     18.76 o 
   1   4   0     5560.05     5990.66     49.96 o 
   2   4   0     5435.73     5618.73     60.96 o 
   3   4   0    25854.90    27273.36    208.16 o 
   4   4   0      997.98      956.38     17.06 o 
   5   4   0     8470.64     8920.33     67.45 o 
   6   4   0     5192.83     5282.50     50.64 o 
   7   4   0     1611.76     1404.31     29.39 o 
   8   4   0     4332.25     4163.43     50.50 o 
   9   4   0     4043.58     3930.63     84.92 o 
  10   4   0      995.12     1010.03     38.26 o 
  11   4   0     3054.60     3085.78     72.24 o 
  12   4   0     2416.51     2416.65    123.73 o 
  13   4   0      384.98      404.14     29.90 o 
  14   4   0      578.56      604.56     42.07 o 
  15   4   0     1613.34     1536.71    132.33 o 
  16   4   0     1428.21     1302.97     77.70 o 
  17   4   0      861.21      883.22     69.93 o 
  18   4   0      837.00     1008.04    100.19 o 
   1   5   0     6023.27     6463.03     47.83 o 
   2   5   0     6149.33     6386.30     91.32 o 
   3   5   0      399.31      392.91     10.66 o 
   4   5   0      423.72      391.66     11.27 o 
   5   5   0        7.29        1.60      6.84 o 
   6   5   0      224.56      229.98     12.13 o 
   7   5   0       31.88       17.56      9.52 o 
   8   5   0      163.89      189.79     13.58 o 
   9   5   0       25.65       16.31     11.13 o 
  10   5   0       79.04       80.35     18.55 o 
  11   5   0      176.23      132.60     21.09 o 
  12   5   0      494.31      469.81     30.17 o 
  13   5   0      331.31      363.36     43.24 o 
  14   5   0     1327.90     1337.98     55.85 o 
  15   5   0       19.96       40.69     30.19 o 
  16   5   0      341.80      318.16     50.91 o 
  17   5   0      215.66      301.32     50.17 o 
  18   5   0       56.93       62.94     33.77 o 
   0   6   0     1225.93     1375.57     31.73 o 
   1   6   0    26882.81    29507.98    233.35 o 
   2   6   0      673.07      658.58     18.69 o 
   3   6   0     7120.77     7041.22     79.31 o 
   4   6   0    12853.86    14003.14    133.98 o 
   5   6   0    14401.81    16211.98    124.02 o 
   6   6   0     8323.05     8878.92     86.38 o 
   7   6   0     9158.07     9876.91     96.01 o 
   8   6   0     1983.30     1939.30     32.20 o 
   9   6   0     2173.44     2100.17     45.27 o 
  10   6   0     2580.83     2556.49     53.11 o 
  11   6   0     2851.76     2728.20     56.77 o 
  12   6   0       23.59       -4.15     20.92 o 
  13   6   0      536.54      619.90     42.59 o 
  14   6   0      157.35      204.84     31.04 o 
  15   6   0       22.13       45.19     37.35 o 
  16   6   0     1175.12     1245.07    155.68 o 
  17   6   0      459.42      451.64     56.86 o 
  18   6   0      944.69     1144.10    135.57 o 
   1   7   0      395.25      418.80     13.82 o 
   2   7   0        1.55        5.69      7.59 o 
   3   7   0     6279.63     7062.58     68.42 o 
   4   7   0        4.31        2.26      8.21 o 
   5   7   0      574.18      692.50     28.35 o 
   6   7   0      679.84      744.19     24.49 o 
   7   7   0       33.78       51.64     12.84 o 
   8   7   0       16.64       -8.58     12.80 o 
   9   7   0       18.99       24.73     15.76 o 
  10   7   0       75.11       69.95     23.23 o 
  11   7   0       18.97        9.72     21.93 o 
  12   7   0      139.86      163.06     28.43 o 
  13   7   0      809.07      758.27     46.22 o 
  14   7   0       13.23       14.18     23.89 o 
  15   7   0      146.88      108.45     37.74 o 
  16   7   0      131.71      151.20     42.57 o 
  17   7   0       79.61      119.00     87.44 o 
   0   8   0      618.43      714.02     27.35 o 
   1   8   0    11397.53    12335.67     86.19 o 
   2   8   0    14624.95    15965.70    104.38 o 
   3   8   0     3677.87     3667.82     46.54 o 
   4   8   0     6984.37     7114.07     89.04 o 
   5   8   0     4384.87     4231.24     88.00 o 
   6   8   0     3258.30     3305.05     48.41 o 
   7   8   0     2335.44     2185.39     55.41 o 
   8   8   0     2011.49     1905.68     56.06 o 
   9   8   0     2044.98     1817.04     55.84 o 
  10   8   0     1220.19     1098.14     48.29 o 
  11   8   0      451.28      513.31     38.36 o 
  12   8   0       50.54       56.20     25.33 o 
  13   8   0     2605.78     2510.44     75.13 o 
  14   8   0     1004.35     1013.83     53.82 o 
  15   8   0     1016.95      996.93     73.07 o 
  16   8   0     2080.72     1947.67     95.95 o 
  17   8   0      645.84      644.07    142.93 o 
   1   9   0       72.50       91.33      9.17 o 
   2   9   0     5514.59     6784.09     80.95 o 
   3   9   0    10301.60    11891.53    114.12 o 
   4   9   0      103.99       92.81     13.89 o 
   5   9   0      307.71      368.71     16.49 o 
   6   9   0      713.88      801.46     37.40 o 
   7   9   0        0.71        5.65     18.57 o 
   8   9   0      210.35      215.69     28.34 o 
   9   9   0       23.20       31.30     21.28 o 
  10   9   0      345.28      366.52     34.38 o 
  11   9   0       52.27      106.51     26.71 o 
  12   9   0      193.11      140.03     29.54 o 
  13   9   0     1099.42     1036.24     52.27 o 
  14   9   0        9.31       39.49     25.02 o 
  15   9   0        4.32        9.75     76.13 o 
  16   9   0      145.04      167.20     42.32 o 
  17   9   0       11.23       27.44     45.97 o 
   0  10   0     4207.71     4217.51     70.56 o 
   1  10   0     1029.00      929.95     21.87 o 
   2  10   0    20289.44    21556.95    138.65 o 
   3  10   0     1717.33     1761.45     25.54 o 
   4  10   0     2847.48     2548.51     42.86 o 
   5  10   0     2549.46     2379.49     73.72 o 
   6  10   0     1349.51     1307.21     47.14 o 
   7  10   0     1159.57     1153.81     46.94 o 
   8  10   0     3088.25     2869.84     70.53 o 
   9  10   0     3426.12     3379.39     78.39 o 
  10  10   0     1553.51     1583.33     65.69 o 
  11  10   0      449.64      454.41     38.70 o 
  12  10   0     2111.73     1972.52    122.29 o 
  13  10   0     3329.80     3296.58     87.21 o 
  14  10   0     2958.36     2797.24    108.54 o 
  15  10   0      911.79      904.44     72.34 o 
  16  10   0      915.10      958.34     77.30 o 
   1  11   0     2657.16     2712.09     37.52 o 
   2  11   0      441.33      392.73     15.90 o 
   3  11   0      983.19      969.40     29.88 o 
   4  11   0      105.66      138.71     15.21 o 
   5  11   0       18.06        9.42     20.13 o 
   6  11   0       31.00       20.48     20.09 o 
   7  11   0        1.13      -10.74     19.67 o 
   8  11   0       56.10       35.89     22.57 o 
   9  11   0       74.07       71.93     25.79 o 
  10  11   0      212.52      267.66     32.62 o 
  11  11   0      425.53      351.71     36.82 o 
  12  11   0       55.60       55.27     24.57 o 
  13  11   0      103.24       98.74     31.75 o 
  14  11   0      130.89       98.63     39.79 o 
  15  11   0      499.19      464.69     60.30 o 
  16  11   0        0.45       35.47     31.46 o 
   0  12   0     6900.06     7092.24    131.80 o 
   1  12   0     2787.37     2801.82     46.90 o 
   2  12   0     3652.12     3613.81     62.20 o 
   3  12   0     2198.79     2303.11     50.31 o 
   4  12   0     6270.73     6287.46     96.90 o 
   5  12   0     2799.62     2680.39     75.26 o 
   6  12   0     2896.79     2755.48    116.14 o 
   7  12   0      718.60      782.72     42.50 o 
   8  12   0       21.83       39.48     22.86 o 
   9  12   0      448.98      398.05     36.64 o 
  10  12   0      429.39      383.97     37.51 o 
  11  12   0       80.09       22.12     22.49 o 
  12  12   0      532.40      556.44     44.99 o 
  13  12   0     2456.79     2355.60     77.79 o 
  14  12   0     1771.92     1758.78    192.13 o 
  15  12   0      910.74      897.11    123.18 o 
  16  12   0      243.04      213.25     61.59 o 
   1  13   0        7.74       -3.96     12.62 o 
   2  13   0     1739.64     1736.93     40.87 o 
   3  13   0     1819.92     1770.51     62.06 o 
   4  13   0      446.88      410.64     31.38 o 
   5  13   0      191.23      230.67     28.26 o 
   6  13   0      231.02      240.63     29.09 o 
   7  13   0       45.84       54.62     23.88 o 
   8  13   0       43.07       29.11     22.48 o 
   9  13   0       81.54       84.40     26.19 o 
  10  13   0        2.43      -14.26     27.87 o 
  11  13   0      499.00      462.90     70.17 o 
  12  13   0        2.24       21.34     25.70 o 
  13  13   0      211.25      179.90     42.75 o 
  14  13   0       52.46       64.05     48.12 o 
  15  13   0        1.66       13.83     32.71 o 
   0  14   0     4500.02     4185.16    159.45 o 
   1  14   0     2072.31     2087.50     45.84 o 
   2  14   0     3003.59     2967.09     64.81 o 
   3  14   0     4643.56     4278.22     81.13 o 
   4  14   0      316.59      363.67     56.85 o 
   5  14   0     1667.80     1665.90     56.13 o 
   6  14   0     2061.79     1913.38     60.66 o 
   7  14   0     2324.42     2378.09     70.33 o 
   8  14   0     2601.11     2598.28     74.24 o 
   9  14   0     3747.91     3636.24     89.10 o 
  10  14   0     2687.32     2679.28     78.92 o 
  11  14   0      703.90      742.58     50.07 o 
  12  14   0     1226.23     1239.97     60.36 o 
  13  14   0      243.94      263.77     35.94 o 
  14  14   0      503.82      468.97     61.51 o 
   1  15   0      133.58      138.72     24.81 o 
   2  15   0      195.10      172.28     23.91 o 
   3  15   0     2710.68     2586.68     65.32 o 
   4  15   0       33.46       45.19     21.04 o 
   5  15   0      501.48      525.64     46.27 o 
   6  15   0      189.92      138.61     27.07 o 
   7  15   0      461.04      439.14     37.61 o 
   8  15   0       31.62       67.11     23.52 o 
   9  15   0      200.50      196.36     44.34 o 
  10  15   0       10.23      -12.70     23.06 o 
  11  15   0       86.16       52.10     31.31 o 
  12  15   0      453.69      432.58     43.95 o 
  13  15   0        0.90        2.01     29.41 o 
  14  15   0        7.74       23.67     31.56 o 
   0  16   0      153.12      194.27     35.27 o 
   1  16   0      854.75      769.70     43.32 o 
   2  16   0     3400.39     3295.25     98.76 o 
   3  16   0     5456.81     5172.85    125.19 o 
   4  16   0      755.19      812.43     58.52 o 
   5  16   0     1425.30     1450.33     87.47 o 
   6  16   0      488.41      601.70     55.06 o 
   7  16   0     1812.49     1853.22     65.39 o 
   8  16   0     1717.42     1533.13     88.69 o 
   9  16   0     2909.98     2935.78     84.24 o 
  10  16   0      186.00      210.59     58.18 o 
  11  16   0      384.09      450.04     45.06 o 
  12  16   0      596.74      659.66     51.42 o 
  13  16   0      139.93      215.90     44.34 o 
   1  17   0       82.97       96.35     25.80 o 
   2  17   0        0.26      -17.63     24.25 o 
   3  17   0       14.90       44.63     31.08 o 
   4  17   0       57.70       36.29     30.37 o 
   5  17   0      104.20       91.95     24.19 o 
   6  17   0       39.35       31.22     20.44 o 
   7  17   0       45.97       31.22     22.36 o 
   8  17   0       48.80       51.85     23.59 o 
   9  17   0      283.38      272.44     37.58 o 
  10  17   0       38.21       46.44     32.73 o 
  11  17   0       69.52       50.48     29.33 o 
  12  17   0       26.67       44.86     42.75 o 
   0  18   0      189.01      191.05     53.87 o 
   1  18   0      345.18      396.60     80.98 o 
   2  18   0      287.94      336.23     40.06 o 
   3  18   0     3111.26     3156.59    104.62 o 
   4  18   0     1996.02     1938.77    214.03 o 
   5  18   0     1248.21     1430.41     77.81 o 
   6  18   0     1577.41     1601.81     82.77 o 
   7  18   0     1086.18     1066.02     53.49 o 
   8  18   0      909.49      898.63     70.23 o 
   9  18   0      763.61      788.30     52.81 o 
  10  18   0       61.19       72.81     27.01 o 
  11  18   0      702.12      739.49     54.40 o 
   1  19   0       21.66       19.99     28.10 o 
   2  19   0       45.81       12.91     26.65 o 
   3  19   0        6.12       19.76     30.88 o 
   4  19   0        1.45       16.73     31.14 o 
   5  19   0      102.05       89.81     38.40 o 
   6  19   0      213.47      210.70     44.61 o 
   7  19   0       26.39       42.10     39.00 o 
   8  19   0       12.94       39.84     39.41 o 
   9  19   0       20.32       14.57     38.04 o 
  10  19   0      229.76      172.51     57.17 o 
   0  20   0     2306.32     2022.90    123.54 o 
   1  20   0     1872.08     1779.37     82.87 o 
   2  20   0      624.30      704.67     60.05 o 
   3  20   0      654.60      704.67     65.54 o 
   4  20   0     2178.84     2156.66    148.14 o 
   5  20   0      422.46      486.52     77.21 o 
   6  20   0      595.52      615.06     64.34 o 
   7  20   0      436.40      404.76     58.08 o 
   8  20   0      854.82      880.11     74.75 o 
   9  20   0      389.81      356.37     57.60 o 
   1  21   0        1.12      -12.85     21.51 o 
   2  21   0        4.18        0.56     25.03 o 
   3  21   0       54.81       77.73     46.69 o 
   4  21   0      314.18      307.78     47.98 o 
   5  21   0        0.05      -31.84     31.84 o 
   6  21   0        1.76       73.30     40.50 o 
   7  21   0        4.12       13.22     36.72 o 
   0  22   0     1040.77     1297.49    106.66 o 
   1  22   0      559.67      591.46     61.24 o 
   2  22   0      682.53      823.93     83.31 o 
   3  22   0      552.28      595.56     61.53 o 
   4  22   0      982.75      942.10     71.61 o 
   5  22   0      350.00      414.78     79.72 o 
 -18   1   1     1210.16     1322.27    100.55 o 
 -17   1   1     1138.67     1274.98     67.52 o 
 -16   1   1      906.72      865.78     57.51 o 
 -15   1   1      513.17      530.74     40.63 o 
 -14   1   1     2985.28     3073.73     67.57 o 
 -13   1   1      638.20      690.94     50.28 o 
 -12   1   1      439.73      455.56     30.24 o 
 -11   1   1     5642.58     5752.82     82.47 o 
 -10   1   1      812.03      758.51     32.32 o 
  -9   1   1      916.86      810.90     30.72 o 
  -8   1   1     1257.88     1114.77     36.54 o 
  -7   1   1     7064.17     7198.35     76.55 o 
  -6   1   1     9919.69    10591.92     81.30 o 
  -5   1   1    19900.26    21381.04    132.17 o 
  -4   1   1    19244.19    20945.58    125.37 o 
  -3   1   1     4092.98     4365.54     41.67 o 
  -2   1   1     1145.63     1180.50     19.96 o 
  -1   1   1    14964.08    16322.31    104.60 o 
   0   1   1     3555.65     4199.19     44.28 o 
   1   1   1    48362.75    52900.96    357.22 o 
   2   1   1     1576.10     1531.65     19.55 o 
   3   1   1     7002.16     7047.43     77.05 o 
   4   1   1     2072.04     2211.89     27.49 o 
   5   1   1     9344.32     9895.57     81.06 o 
   6   1   1     6413.62     6610.42     60.53 o 
   7   1   1     2270.28     2009.34     33.84 o 
   8   1   1     1796.61     1777.56     46.26 o 
   9   1   1     1850.10     1745.33     36.34 o 
  10   1   1     1999.68     1874.39     45.36 o 
  11   1   1     1083.84     1074.89     48.10 o 
  12   1   1     1872.83     1782.39     50.90 o 
  13   1   1     2465.07     2395.65     59.07 o 
  14   1   1      124.44       97.54     27.49 o 
  15   1   1      480.49      471.57     48.24 o 
  16   1   1      741.14      639.55     54.71 o 
  17   1   1     1070.22     1128.80    120.12 o 
  18   1   1      635.83      763.10     60.16 o 
 -18   2   1        1.36       56.02     34.12 o 
 -17   2   1       73.12      108.45     44.53 o 
 -16   2   1       21.70       25.17     23.42 o 
 -15   2   1      289.11      355.94     42.08 o 
 -14   2   1      283.95      306.47     33.81 o 
 -13   2   1     1821.45     1792.15     65.98 o 
 -12   2   1      384.79      422.51     34.84 o 
 -11   2   1      793.92      846.14     40.34 o 
 -10   2   1       44.54       20.72     16.15 o 
  -9   2   1     1324.26     1318.75     31.64 o 
  -8   2   1     5565.51     6255.54     70.62 o 
  -7   2   1      645.53      660.06     24.60 o 
  -6   2   1        0.36       -2.38      7.88 o 
  -5   2   1      351.51      337.85     14.05 o 
  -4   2   1     3089.34     3250.33     33.25 o 
  -3   2   1    27315.47    30754.48    170.79 o 
  -2   2   1     3715.03     4118.42     32.32 o 
  -1   2   1       70.01       59.26      4.61 o 
   0   2   1      607.58      658.02     10.36 o 
   1   2   1     1907.84     2042.08     22.24 o 
   2   2   1      528.88      485.62     12.62 o 
   3   2   1      552.84      564.15     16.32 o 
   4   2   1      146.44      152.17      9.92 o 
   5   2   1      289.48      290.59     13.76 o 
   6   2   1      169.99      179.37     12.48 o 
   7   2   1     1665.62     1705.13     37.17 o 
   8   2   1       36.23       29.97     11.68 o 
   9   2   1      384.35      406.27     20.71 o 
  10   2   1      646.41      706.31     27.88 o 
  11   2   1      286.86      304.63     22.95 o 
  12   2   1       45.30       53.95     20.82 o 
  13   2   1      299.47      370.48     35.90 o 
  14   2   1        0.36        8.14     30.61 o 
  15   2   1      490.88      459.43     39.90 o 
  16   2   1      269.20      302.21     42.27 o 
  17   2   1       68.98       49.28     30.06 o 
  18   2   1      332.79      331.46     67.51 o 
 -18   3   1      208.85      234.86     53.87 o 
 -17   3   1      879.89      935.98     69.38 o 
 -16   3   1     1005.77     1177.82     72.04 o 
 -15   3   1      629.42      646.91     43.77 o 
 -14   3   1     3908.97     3928.30     88.54 o 
 -13   3   1     2589.07     2400.39     68.15 o 
 -12   3   1     1238.69     1114.77     40.60 o 
 -11   3   1     1769.45     1782.65     40.13 o 
 -10   3   1     4261.14     4412.34     58.33 o 
  -9   3   1     5877.35     5981.11     65.36 o 
  -8   3   1     3732.33     3479.98     50.58 o 
  -7   3   1     7629.89     7774.46     69.00 o 
  -6   3   1     5370.44     5223.48     51.30 o 
  -5   3   1     6982.48     7098.86     58.38 o 
  -4   3   1     2891.11     2833.40     30.98 o 
  -3   3   1    19070.72    20672.14    177.54 o 
  -2   3   1    28537.98    31371.56    387.41 o 
  -1   3   1     1511.92     1610.25     23.78 o 
   0   3   1     1068.30     1104.97     23.41 o 
   1   3   1    10898.16    11652.38     83.00 o 
   2   3   1      458.62      457.14     13.41 o 
   3   3   1     2242.10     2407.16     31.87 o 
   4   3   1    11303.61    11687.34     79.88 o 
   5   3   1     8149.00     8589.07     67.24 o 
   6   3   1     5376.56     5554.01     53.70 o 
   7   3   1     8820.46     8828.86     76.15 o 
   8   3   1     7649.34     8133.60     83.95 o 
   9   3   1     5638.63     5785.67     65.56 o 
  10   3   1     3083.20     3008.40     49.84 o 
  11   3   1     3920.29     3958.16     59.64 o 
  12   3   1     3033.77     3078.02     63.75 o 
  13   3   1     1578.01     1564.18     49.28 o 
  14   3   1     1858.37     1796.42    104.00 o 
  15   3   1     3513.49     3610.75    111.68 o 
  16   3   1     3468.20     3396.57     89.52 o 
  17   3   1     1055.61     1239.31     97.68 o 
  18   3   1      791.14      832.07     94.45 o 
 -18   4   1        0.50       25.31     60.33 o 
 -17   4   1       81.28       84.86     59.25 o 
 -16   4   1      378.40      407.21     52.76 o 
 -15   4   1      329.47      266.60     46.93 o 
 -14   4   1      243.49      265.10     45.36 o 
 -13   4   1     3718.66     3717.28     77.08 o 
 -12   4   1        1.12       -7.13     16.04 o 
 -11   4   1     1040.68     1079.65     32.08 o 
 -10   4   1      200.96      214.98     17.68 o 
  -9   4   1        5.52       13.42     11.04 o 
  -8   4   1        0.00        5.06      9.16 o 
  -7   4   1      391.41      432.87     17.66 o 
  -6   4   1      446.33      531.32     17.28 o 
  -5   4   1      703.40      745.68     26.20 o 
  -4   4   1      364.83      390.99     13.00 o 
  -3   4   1        4.90        7.65      4.85 o 
  -2   4   1      770.02      747.83     22.39 o 
  -1   4   1    23777.98    26452.47    166.74 o 
   0   4   1     7787.00     8557.61     58.65 o 
   1   4   1     1162.93     1205.37     19.66 o 
   2   4   1     3572.48     3635.49     43.07 o 
   3   4   1     4376.40     4624.33     47.94 o 
   4   4   1      646.67      602.40     20.51 o 
   5   4   1       33.41       32.67      7.96 o 
   6   4   1     6045.80     6824.19     60.77 o 
   7   4   1        0.01       -9.75      9.75 o 
   8   4   1      127.25      141.19     14.39 o 
   9   4   1        1.38        2.47     12.49 o 
  10   4   1      141.07      173.91     18.71 o 
  11   4   1       36.44       47.43     18.72 o 
  12   4   1       67.98       62.10     26.90 o 
  13   4   1        0.34       -0.07     17.79 o 
  14   4   1      105.36      121.24     22.88 o 
  15   4   1      711.42      665.59     71.28 o 
  16   4   1      314.48      251.36     47.70 o 
  17   4   1      182.24      163.84     41.49 o 
  18   4   1      466.67      358.04     71.82 o 
 -18   5   1      360.16      326.73     51.77 o 
 -17   5   1      473.50      605.65     62.42 o 
 -16   5   1      596.20      577.99     60.14 o 
 -15   5   1     1862.94     2016.01     91.06 o 
 -14   5   1       28.35       57.19     33.48 o 
 -13   5   1      421.72      429.79     36.26 o 
 -12   5   1      906.16      896.62     45.74 o 
 -11   5   1     1548.52     1549.97     42.75 o 
 -10   5   1     7229.39     7245.48     75.52 o 
  -9   5   1     2131.11     2048.80     36.88 o 
  -8   5   1     2155.46     1989.89     33.72 o 
  -7   5   1     1914.69     1804.56     45.18 o 
  -6   5   1    12064.23    12734.97    112.04 o 
  -5   5   1     8437.97     9223.53     69.74 o 
  -4   5   1     7344.51     7587.51     57.76 o 
  -3   5   1     6386.80     6774.74     62.90 o 
  -2   5   1     2463.82     2441.58     33.21 o 
  -1   5   1      743.99      662.93     16.23 o 
   0   5   1    13890.12    14976.23    104.26 o 
   1   5   1       66.93       95.24      8.20 o 
   2   5   1    25626.75    27523.30    198.37 o 
   3   5   1      305.95      285.71     14.05 o 
   4   5   1     7747.77     8107.50     79.15 o 
   5   5   1     2671.97     2651.03     40.69 o 
   6   5   1     7703.38     7827.00    135.44 o 
   7   5   1     2744.02     2756.20     36.88 o 
   8   5   1     2789.11     2466.19     38.03 o 
   9   5   1      473.74      363.12     24.67 o 
  10   5   1      487.03      435.12     30.58 o 
  11   5   1     2313.58     2186.70     52.40 o 
  12   5   1     4072.66     4075.06     73.10 o 
  13   5   1     1263.03     1266.14     45.42 o 
  14   5   1      986.92     1010.42     51.28 o 
  15   5   1      290.79      269.15     47.95 o 
  16   5   1      477.24      458.13     55.04 o 
  17   5   1      854.46      732.15     84.75 o 
  18   5   1      247.90      300.58     61.41 o 
 -18   6   1        2.07        4.70     51.53 o 
 -17   6   1       19.86       63.15     68.23 o 
 -16   6   1      116.04      126.10     41.92 o 
 -15   6   1      226.82      273.09     45.89 o 
 -14   6   1        0.09      -20.72     27.02 o 
 -13   6   1        0.13       -3.14     30.82 o 
 -12   6   1       86.83      100.08     25.76 o 
 -11   6   1     1316.25     1230.05     48.63 o 
 -10   6   1      108.61       72.08     18.48 o 
  -9   6   1       51.08       31.19     11.17 o 
  -8   6   1      633.15      639.29     20.93 o 
  -7   6   1      708.56      793.42     21.82 o 
  -6   6   1     1448.80     1527.31     25.36 o 
  -5   6   1       85.61       87.34      8.47 o 
  -4   6   1       47.85       70.45      9.62 o 
  -3   6   1     1239.45     1269.31     26.14 o 
  -2   6   1     2367.70     2552.44     39.50 o 
  -1   6   1       53.16       39.76      8.17 o 
   0   6   1     2837.65     3174.70     37.62 o 
   1   6   1      135.88      133.33      9.73 o 
   2   6   1     2542.31     2834.12     31.70 o 
   3   6   1      391.87      353.54     15.17 o 
   4   6   1     1610.71     1734.74     31.24 o 
   5   6   1       18.29       25.27     10.49 o 
   6   6   1      115.02      125.08     15.05 o 
   7   6   1      956.82     1086.64     50.18 o 
   8   6   1     1449.00     1537.71     39.10 o 
   9   6   1      980.64     1096.37     36.89 o 
  10   6   1       49.70       50.63     18.14 o 
  11   6   1        7.07        0.54     16.77 o 
  12   6   1      312.41      312.73     27.89 o 
  13   6   1      646.89      594.59     44.84 o 
  14   6   1       10.98        3.75     21.48 o 
  15   6   1       31.39       15.77     23.99 o 
  16   6   1      129.70      213.56     44.07 o 
  17   6   1       13.72      -27.08     27.08 o 
  18   6   1       53.90       34.78     33.49 o 
 -17   7   1      596.27      663.51     66.13 o 
 -16   7   1      553.25      664.06     63.42 o 
 -15   7   1     1768.09     1764.24     87.38 o 
 -14   7   1       61.02      118.84     35.94 o 
 -13   7   1      277.00      310.59     77.03 o 
 -12   7   1     2023.42     2105.88     65.08 o 
 -11   7   1     3099.83     3106.07     74.85 o 
 -10   7   1     5821.03     5874.97     99.30 o 
  -9   7   1     1422.20     1406.81     49.76 o 
  -8   7   1     2669.42     2706.15     38.40 o 
  -7   7   1     1477.03     1368.26     27.73 o 
  -6   7   1     7843.25     8009.15     65.01 o 
  -5   7   1    10465.08    11489.60    132.64 o 
  -4   7   1    14377.28    15537.95    126.73 o 
  -3   7   1     5147.58     5035.55     55.97 o 
  -2   7   1     1988.32     1910.20     32.72 o 
  -1   7   1     6608.28     6698.46     68.09 o 
   0   7   1     9238.79     9742.66     72.28 o 
   1   7   1       16.99        1.00      7.02 o 
   2   7   1    12915.38    13606.71     92.52 o 
   3   7   1     2608.84     2422.99     29.57 o 
   4   7   1     5793.23     5708.32     64.07 o 
   5   7   1      818.55      728.67     24.12 o 
   6   7   1     6435.62     6644.26     74.06 o 
   7   7   1     5806.49     6125.73     74.04 o 
   8   7   1     1625.38     1439.67     65.77 o 
   9   7   1      725.12      614.71     29.73 o 
  10   7   1     1283.21     1276.62     40.79 o 
  11   7   1     1405.75     1341.27     53.94 o 
  12   7   1     2558.97     2427.85     70.13 o 
  13   7   1     1988.10     1861.46     64.14 o 
  14   7   1     1341.55     1284.81     70.28 o 
  15   7   1       92.66       97.85     40.50 o 
  16   7   1      819.12      881.55     55.24 o 
  17   7   1      958.81      864.02     72.72 o 
 -17   8   1       76.35       78.75     33.95 o 
 -16   8   1      145.96      177.30     79.36 o 
 -15   8   1        9.01       49.77     35.73 o 
 -14   8   1       79.83       51.16     34.94 o 
 -13   8   1        0.70      -16.79     29.24 o 
 -12   8   1        1.82        8.21     22.18 o 
 -11   8   1     2545.87     2362.64     67.05 o 
 -10   8   1      354.21      278.67     30.04 o 
  -9   8   1      470.63      448.72     33.83 o 
  -8   8   1      134.69      101.78     22.85 o 
  -7   8   1        6.96       20.05     10.00 o 
  -6   8   1      299.73      268.85     16.46 o 
  -5   8   1       59.26       72.67     10.93 o 
  -4   8   1      531.26      558.51     20.92 o 
  -3   8   1      664.29      787.96     46.65 o 
  -2   8   1     1224.56     1262.51     40.93 o 
  -1   8   1      802.19      861.48     20.44 o 
   0   8   1      473.51      542.47     16.87 o 
   1   8   1      120.26      126.00     12.54 o 
   2   8   1      217.40      216.09     11.68 o 
   3   8   1     1349.52     1422.92     24.02 o 
   4   8   1        5.49       18.40      8.75 o 
   5   8   1      259.28      269.31     16.81 o 
   6   8   1       14.78        7.56     11.97 o 
   7   8   1      480.84      542.84     26.54 o 
   8   8   1      165.94      155.02     19.47 o 
   9   8   1       48.93       95.55     23.95 o 
  10   8   1       81.12       65.01     24.23 o 
  11   8   1       85.90       50.71     22.86 o 
  12   8   1      178.91      163.15     41.84 o 
  13   8   1      339.90      296.19     36.80 o 
  14   8   1       12.45        5.90     21.31 o 
  15   8   1      102.91       80.00     28.66 o 
  16   8   1       12.23       22.02     22.63 o 
  17   8   1       44.77       -4.30     66.80 o 
 -17   9   1      300.59      429.29     58.35 o 
 -16   9   1     1132.53     1153.88    180.99 o 
 -15   9   1     1613.77     1521.44    160.17 o 
 -14   9   1      614.90      564.10     60.20 o 
 -13   9   1     4711.16     4658.63    133.49 o 
 -12   9   1     3013.13     3029.95     83.02 o 
 -11   9   1        3.49       35.63     22.11 o 
 -10   9   1     1786.62     1732.11     58.69 o 
  -9   9   1     4555.92     4419.41    113.06 o 
  -8   9   1     6208.73     6257.68    101.05 o 
  -7   9   1     4933.77     4921.73     86.05 o 
  -6   9   1     3311.65     3255.39     54.01 o 
  -5   9   1     2875.89     2695.80     43.78 o 
  -4   9   1     4164.62     4014.11     53.62 o 
  -3   9   1     7751.37     7837.39     96.89 o 
  -2   9   1      472.40      369.76     12.90 o 
  -1   9   1     1164.20      864.35     21.85 o 
   0   9   1       53.53      176.65     11.84 o 
   1   9   1      375.52      293.85     14.06 o 
   2   9   1      195.53      104.25     11.41 o 
   3   9   1     2690.08     2588.31     36.18 o 
   4   9   1     1222.92     1044.25     21.02 o 
   5   9   1     3762.65     3597.43     57.69 o 
   6   9   1      316.40      272.92     18.86 o 
   7   9   1     1661.22     1531.46     50.99 o 
   8   9   1     1712.76     1447.65     51.50 o 
   9   9   1     3182.54     3101.21     73.98 o 
  10   9   1     2671.36     2603.49     71.27 o 
  11   9   1     2340.55     2294.40     75.93 o 
  12   9   1      910.46      991.60     59.44 o 
  13   9   1      306.59      346.08     37.47 o 
  14   9   1     3064.16     2780.07    106.96 o 
  15   9   1     2881.19     2698.48     83.98 o 
  16   9   1      544.00      495.17     59.10 o 
  17   9   1      425.34      499.45     63.74 o 
 -16  10   1       28.89       87.44    115.28 o 
 -15  10   1        1.05        4.19     29.35 o 
 -14  10   1      264.49      293.45     81.70 o 
 -13  10   1      897.95      804.09     65.83 o 
 -12  10   1       48.93       80.38     25.16 o 
 -11  10   1     1178.37     1210.83     53.33 o 
 -10  10   1     1128.98     1087.07     49.20 o 
  -9  10   1        5.29      -11.82     28.86 o 
  -8  10   1      353.52      361.34     35.06 o 
  -7  10   1      497.73      429.34     32.37 o 
  -6  10   1       44.12       48.54     19.77 o 
  -5  10   1      254.28      223.78     24.35 o 
  -4  10   1     1544.15     1731.19     47.60 o 
  -3  10   1      117.44      160.77     15.07 o 
  -2  10   1       73.86      101.24      8.92 o 
  -1  10   1     8546.94     9195.88     81.49 o 
   0  10   1     1654.07     1619.47     28.66 o 
   1  10   1      866.70      966.19     23.51 o 
   2  10   1       75.59      116.09     14.70 o 
   3  10   1     4705.62     4679.34     49.33 o 
   4  10   1      331.29      355.51     14.80 o 
   5  10   1       53.81       65.34     12.82 o 
   6  10   1        0.18        5.14     17.98 o 
   7  10   1       12.56       20.34     20.06 o 
   8  10   1      455.38      449.36     34.71 o 
   9  10   1       29.81       36.52     22.17 o 
  10  10   1       28.52       40.16     22.50 o 
  11  10   1        7.70       20.07     22.07 o 
  12  10   1      450.47      386.70     39.17 o 
  13  10   1       19.38       41.89     24.97 o 
  14  10   1       22.05       39.33     24.65 o 
  15  10   1       51.51       -2.69     32.63 o 
  16  10   1       63.41       31.62     39.86 o 
 -16  11   1      592.53      610.34     80.80 o 
 -15  11   1      373.76      402.41     56.93 o 
 -14  11   1     1002.34     1058.69     76.54 o 
 -13  11   1     1065.08     1120.03     74.89 o 
 -12  11   1     1887.15     1815.93     85.31 o 
 -11  11   1      278.13      274.50     33.48 o 
 -10  11   1      651.06      608.78     42.07 o 
  -9  11   1     3019.21     3037.91     76.85 o 
  -8  11   1     2857.39     2764.15     71.52 o 
  -7  11   1     2721.36     2733.93     68.16 o 
  -6  11   1     1644.84     1477.06     51.04 o 
  -5  11   1     2279.76     2218.38     58.39 o 
  -4  11   1     4726.23     4603.12     70.90 o 
  -3  11   1     3989.30     3982.95     67.07 o 
  -2  11   1     3527.06     3828.23     43.10 o 
  -1  11   1    16674.43    17537.22    164.49 o 
   0  11   1     3590.74     3641.05     45.09 o 
   1  11   1     4915.68     4998.41     54.21 o 
   2  11   1     1023.40     1105.17     32.23 o 
   3  11   1     9028.07     9073.12     77.35 o 
   4  11   1      613.48      636.73     34.08 o 
   5  11   1     3765.53     3605.11     89.62 o 
   6  11   1     2840.88     2775.44    128.28 o 
   7  11   1     2743.39     2607.83     68.00 o 
   8  11   1     2933.04     2772.71     72.06 o 
   9  11   1     2428.81     2252.97     67.25 o 
  10  11   1     2593.68     2430.88     70.69 o 
  11  11   1      916.63     1036.20     52.71 o 
  12  11   1       96.93       80.46     28.69 o 
  13  11   1     1000.90     1031.15     55.44 o 
  14  11   1     1597.88     1608.64     78.67 o 
  15  11   1     1658.10     1719.07     70.82 o 
  16  11   1      835.63      884.81     79.01 o 
 -16  12   1      168.82      212.23     63.74 o 
 -15  12   1        3.13       -6.07     67.51 o 
 -14  12   1      290.20      292.86     68.23 o 
 -13  12   1      147.99      160.80     49.92 o 
 -12  12   1      103.52       71.04     32.34 o 
 -11  12   1        0.45        4.45     20.87 o 
 -10  12   1       32.45       78.41     32.81 o 
  -9  12   1     1214.06     1260.63     55.06 o 
  -8  12   1      227.53      223.01     30.30 o 
  -7  12   1     2337.22     2314.25     91.14 o 
  -6  12   1      140.16      174.91     26.84 o 
  -5  12   1      395.63      389.36     31.95 o 
  -4  12   1      596.85      615.08     31.62 o 
  -3  12   1       25.08       35.81     14.01 o 
  -2  12   1      223.49      239.09     18.90 o 
  -1  12   1      287.01      347.41     16.55 o 
   0  12   1      286.05      331.41     16.78 o 
   1  12   1        0.23       -1.13      9.32 o 
   2  12   1     1510.23     1699.94     54.75 o 
   3  12   1      786.93      851.94     37.83 o 
   4  12   1      599.72      628.43     35.27 o 
   5  12   1      208.21      193.46     26.40 o 
   6  12   1      721.04      724.53     40.35 o 
   7  12   1       34.49       18.95     21.19 o 
   8  12   1      454.14      455.67     37.37 o 
   9  12   1     1956.37     1874.87     63.55 o 
  10  12   1      655.94      721.70     45.99 o 
  11  12   1      602.10      588.42     44.21 o 
  12  12   1      115.43       89.61     29.59 o 
  13  12   1       29.89       37.40     26.76 o 
  14  12   1       93.97       85.41     29.57 o 
  15  12   1        0.83       12.25     24.64 o 
 -15  13   1      280.67      332.67     55.80 o 
 -14  13   1     1074.90     1157.37    118.33 o 
 -13  13   1      612.04      554.07     61.86 o 
 -12  13   1     1974.64     1964.74     91.03 o 
 -11  13   1     2208.00     2209.48     73.05 o 
 -10  13   1      569.20      585.25     89.87 o 
  -9  13   1      811.12      823.54     46.90 o 
  -8  13   1     1450.19     1410.74     57.33 o 
  -7  13   1     4109.84     3887.02     85.06 o 
  -6  13   1      158.55      165.22     32.41 o 
  -5  13   1     4459.09     4368.48     85.47 o 
  -4  13   1     2311.59     2254.15     69.92 o 
  -3  13   1      535.55      527.20     26.34 o 
  -2  13   1     4480.71     4460.53     65.77 o 
  -1  13   1     7302.75     7555.49    101.02 o 
   0  13   1     4215.55     4285.47    105.07 o 
   1  13   1      691.15      628.20     22.65 o 
   2  13   1     1839.74     1732.13     43.40 o 
   3  13   1     5840.33     6004.46    124.27 o 
   4  13   1     1575.46     1478.56     61.18 o 
   5  13   1      310.09      353.22     66.50 o 
   6  13   1     1402.78     1394.80     53.20 o 
   7  13   1     1835.27     1785.95     60.51 o 
   8  13   1      267.32      286.06     33.14 o 
   9  13   1     2668.88     2493.41     73.62 o 
  10  13   1     1783.41     1759.51     64.72 o 
  11  13   1      827.35      846.66     50.99 o 
  12  13   1      838.64      862.89     65.11 o 
  13  13   1     1542.11     1445.03    110.90 o 
  14  13   1      808.43      878.38     56.70 o 
  15  13   1      621.18      579.77     67.39 o 
 -14  14   1        6.83      -19.56     30.09 o 
 -13  14   1        1.45       -4.30     30.34 o 
 -12  14   1       21.83        4.13     31.09 o 
 -11  14   1      724.95      603.17     50.48 o 
 -10  14   1        0.57        2.69     22.37 o 
  -9  14   1      210.69      210.56     36.54 o 
  -8  14   1        1.23        5.88     22.01 o 
  -7  14   1      484.81      441.21     37.61 o 
  -6  14   1       13.33        1.57     22.04 o 
  -5  14   1      481.12      420.42     34.70 o 
  -4  14   1      598.07      600.36     37.19 o 
  -3  14   1      103.76      110.41     23.44 o 
  -2  14   1     1429.89     1349.27     41.76 o 
  -1  14   1      103.29      118.81     16.81 o 
   0  14   1      413.39      442.60     52.86 o 
   1  14   1      275.06      288.47     34.68 o 
   2  14   1       38.89       34.88     37.06 o 
   3  14   1      949.96      966.76     41.52 o 
   4  14   1     1647.15     1525.76     73.78 o 
   5  14   1        0.44       -4.29     18.58 o 
   6  14   1      673.44      685.05     41.50 o 
   7  14   1      507.14      471.01     37.73 o 
   8  14   1      182.55      229.63     32.48 o 
   9  14   1       45.47       31.53     23.42 o 
  10  14   1      130.10      162.93     30.83 o 
  11  14   1       51.52       50.46     26.36 o 
  12  14   1       11.48       -0.27     23.14 o 
  13  14   1      137.45      106.54     28.68 o 
  14  14   1        4.47        0.39     24.29 o 
 -14  15   1      843.15      816.34     82.06 o 
 -13  15   1      755.57      799.01    109.17 o 
 -12  15   1      776.38      792.93    101.45 o 
 -11  15   1     2180.36     2153.89    108.63 o 
 -10  15   1     1383.68     1204.47     57.38 o 
  -9  15   1     4367.58     4322.97     99.36 o 
  -8  15   1     3873.29     3802.09    102.11 o 
  -7  15   1     1309.12     1288.34     54.67 o 
  -6  15   1     1765.64     1678.85     59.96 o 
  -5  15   1       56.90       70.73     21.84 o 
  -4  15   1      262.83      316.78     31.62 o 
  -3  15   1      652.33      605.11     36.65 o 
  -2  15   1     4574.28     4475.59     73.81 o 
  -1  15   1     1196.49     1200.26     41.39 o 
   0  15   1     1048.04     1120.94     46.77 o 
   1  15   1     1195.51     1140.84     58.53 o 
   2  15   1     1398.97     1447.73     65.10 o 
   3  15   1     2373.83     2305.99     81.71 o 
   4  15   1     2100.38     1988.88    109.42 o 
   5  15   1       13.06        9.15     21.02 o 
   6  15   1       42.69       24.22     21.65 o 
   7  15   1      220.96      207.62     30.58 o 
   8  15   1     1264.31     1166.58     53.83 o 
   9  15   1      596.98      577.12     44.21 o 
  10  15   1     2915.58     2848.18     83.43 o 
  11  15   1     2695.06     2769.84     84.41 o 
  12  15   1     1132.94     1160.82     60.74 o 
  13  15   1      889.91      916.61     88.57 o 
  14  15   1      372.20      362.19     44.22 o 
 -13  16   1        2.45       37.46     32.28 o 
 -12  16   1       87.07       82.99     41.30 o 
 -11  16   1        6.81       15.03     27.20 o 
 -10  16   1      253.19      277.49     37.61 o 
  -9  16   1      724.45      722.06     51.69 o 
  -8  16   1       47.89       28.27     22.30 o 
  -7  16   1        0.26       -1.29     20.06 o 
  -6  16   1        9.32        6.94     20.03 o 
  -5  16   1      318.81      315.81     32.79 o 
  -4  16   1        2.45       16.63     20.03 o 
  -3  16   1      277.73      299.17     30.41 o 
  -2  16   1      796.49      740.39     44.49 o 
  -1  16   1      209.85      216.43     32.00 o 
   0  16   1        4.16       -2.37     20.70 o 
   1  16   1      248.39      250.79     36.18 o 
   2  16   1       14.05       11.61     36.09 o 
   3  16   1      227.36      199.96     38.01 o 
   4  16   1      171.44      174.17     30.73 o 
   5  16   1      202.69      212.66     29.32 o 
   6  16   1      242.66      235.83     30.93 o 
   7  16   1       46.81       55.43     23.08 o 
   8  16   1        0.11      -13.78     18.58 o 
   9  16   1       22.14       47.50     23.76 o 
  10  16   1      143.56      132.89     30.75 o 
  11  16   1      584.64      501.07     46.67 o 
  12  16   1       32.63        5.36     23.86 o 
  13  16   1        0.34       27.88     31.63 o 
 -12  17   1      273.93      340.91     52.17 o 
 -11  17   1      888.44     1022.21     72.74 o 
 -10  17   1     2560.45     2534.35     82.53 o 
  -9  17   1     1319.31     1399.79     62.73 o 
  -8  17   1     3253.22     3381.75    174.53 o 
  -7  17   1     1209.27     1229.23     55.84 o 
  -6  17   1     1281.38     1383.13    107.71 o 
  -5  17   1      335.32      325.73     33.93 o 
  -4  17   1      449.09      433.30     51.28 o 
  -3  17   1     1535.44     1560.69     81.10 o 
  -2  17   1     4273.75     4119.03     93.30 o 
  -1  17   1      953.96      958.57     49.14 o 
   0  17   1     1933.44     1844.75     60.84 o 
   1  17   1     1766.41     1600.59    108.27 o 
   2  17   1     2479.34     2556.51     89.57 o 
   3  17   1      973.95     1044.62     64.31 o 
   4  17   1     2382.94     2266.87     88.84 o 
   5  17   1      502.13      456.49     52.52 o 
   6  17   1      517.45      502.30     38.87 o 
   7  17   1     1052.15     1088.38     52.95 o 
   8  17   1     2034.91     2023.66     70.40 o 
   9  17   1     1953.19     1879.25     70.01 o 
  10  17   1     1722.01     1630.38     67.37 o 
  11  17   1      874.36      988.87     59.71 o 
  12  17   1     1621.55     1537.68     69.67 o 
 -11  18   1      209.47      234.75     46.28 o 
 -10  18   1        4.37       49.89     34.12 o 
  -9  18   1      186.38      181.78     33.04 o 
  -8  18   1       88.45       98.43     33.43 o 
  -7  18   1       60.91      102.06     39.09 o 
  -6  18   1       32.63       62.43     23.40 o 
  -5  18   1       80.24       50.49     35.70 o 
  -4  18   1      846.31      743.03     61.12 o 
  -3  18   1     1248.11     1111.04     55.06 o 
  -2  18   1     1495.61     1394.87     71.10 o 
  -1  18   1      580.69      486.74     49.35 o 
   0  18   1       81.29       53.76     36.27 o 
   1  18   1        4.41       -0.77     47.40 o 
   2  18   1      147.84       36.07     30.42 o 
   3  18   1      505.62      438.03     70.03 o 
   4  18   1      884.43      778.40    115.81 o 
   5  18   1      486.11      449.90     54.05 o 
   6  18   1       11.10       -2.11     29.29 o 
   7  18   1      232.19      233.48     55.12 o 
   8  18   1       34.33       69.94     24.33 o 
   9  18   1        1.76       37.46     33.15 o 
  10  18   1      162.88      166.21     31.93 o 
  11  18   1       26.19       20.50     39.37 o 
 -10  19   1     1465.64     1548.49    164.65 o 
  -9  19   1      232.73      323.20     37.33 o 
  -8  19   1      868.25      880.38     51.97 o 
  -7  19   1      981.52      962.98     73.41 o 
  -6  19   1     1122.11     1068.72     75.12 o 
  -5  19   1     1286.31     1300.80     79.02 o 
  -4  19   1      505.73      581.60     68.86 o 
  -3  19   1      827.44      713.70     49.71 o 
  -2  19   1      473.64      461.42     77.21 o 
  -1  19   1      786.58      662.35    111.69 o 
   0  19   1     1700.17     1614.86    166.09 o 
   1  19   1     1725.95     1753.93     82.02 o 
   2  19   1     1731.10     1639.32     79.09 o 
   3  19   1      624.51      697.44     59.27 o 
   4  19   1      901.62      916.64    102.35 o 
   5  19   1      607.98      575.86     58.23 o 
   6  19   1      486.80      445.42     56.78 o 
   7  19   1      927.25      940.78     72.07 o 
   8  19   1      485.93      508.69     61.07 o 
   9  19   1      804.26      758.02     56.27 o 
  10  19   1      220.70      231.94     35.17 o 
  -9  20   1       61.37       39.73     40.59 o 
  -8  20   1        3.16      -74.52     74.52 o 
  -7  20   1       47.54       21.24     37.10 o 
  -6  20   1       49.53        7.13     34.19 o 
  -5  20   1        9.84      -29.46     29.46 o 
  -4  20   1      179.87      171.99     32.94 o 
  -3  20   1       64.29       80.55     32.63 o 
  -2  20   1      135.62      135.98     35.85 o 
  -1  20   1        3.62       41.90     38.96 o 
   0  20   1       40.63       23.21     27.80 o 
   1  20   1        0.09       21.94     26.83 o 
   2  20   1       20.48       23.17     28.07 o 
   3  20   1        1.39      -13.02     54.77 o 
   4  20   1       15.70      -10.76     31.71 o 
   5  20   1        0.27       31.27     33.92 o 
   6  20   1      105.21       73.50     39.22 o 
   7  20   1       24.99      -30.21     30.21 o 
   8  20   1        0.29      -12.86     36.81 o 
  -7  21   1     1138.75     1156.20     83.77 o 
  -6  21   1      774.58      791.72     71.09 o 
  -5  21   1      535.73      460.62     59.54 o 
  -4  21   1      319.61      350.69     49.99 o 
  -3  21   1     1757.39     1647.87    102.89 o 
  -2  21   1      304.38      259.39     44.23 o 
  -1  21   1      564.81      598.59     58.12 o 
   0  21   1      708.07      739.91     63.22 o 
   1  21   1     1336.23     1415.24     77.54 o 
   2  21   1      653.81      711.23     81.16 o 
   3  21   1      291.45      334.34     70.03 o 
   4  21   1      512.34      425.36     56.72 o 
   5  21   1     1093.43     1126.55    159.09 o 
   6  21   1      124.10       87.50     41.51 o 
   7  21   1      332.39      328.03     55.66 o 
  -4  22   1       21.94       38.49     30.71 o 
  -3  22   1       33.50       29.22     28.97 o 
  -2  22   1        0.35       38.20     27.35 o 
  -1  22   1       12.20       12.14     26.13 o 
   0  22   1       31.49       55.15     50.99 o 
   1  22   1       14.91       61.29     31.39 o 
   2  22   1       19.80       31.09     43.81 o 
   3  22   1        7.79       26.74     30.17 o 
   4  22   1       79.62      109.53     54.23 o 
 -18   0   2      815.53      857.57     85.83 o 
 -17   0   2     1339.92     1357.82     95.52 o 
 -16   0   2     1752.37     1875.66    108.45 o 
 -15   0   2      785.57      772.12     55.61 o 
 -14   0   2      699.64      622.74     68.59 o 
 -13   0   2      441.78      521.61     54.41 o 
 -12   0   2     1279.50     1302.09     61.46 o 
 -11   0   2      166.97      229.45     42.56 o 
 -10   0   2     9430.05     9386.97    147.50 o 
  -9   0   2     8838.26     9003.17    159.81 o 
  -8   0   2     7934.36     8235.97    133.05 o 
  -7   0   2       89.25      161.86     22.49 o 
  -6   0   2     1850.48     2263.84     55.47 o 
  -5   0   2      685.51      834.52     52.79 o 
  -4   0   2     1272.57     1439.13     39.65 o 
  -3   0   2      944.09     1031.69     31.28 o 
  -2   0   2      215.99      243.28     23.88 o 
  -1   0   2    16729.44    18543.88    295.91 o 
   0   0   2     8071.87     9387.69     79.71 o 
   1   0   2    81451.34    87715.70    595.35 o 
   2   0   2   338793.84   351486.94   4072.32 o 
   3   0   2     2240.56     2375.55     37.58 o 
   4   0   2     1237.75     1031.20     36.31 o 
   5   0   2        9.97       16.80     10.61 o 
   6   0   2     8194.72     8716.08    133.99 o 
   7   0   2     1915.85     1877.25     44.06 o 
   8   0   2     2446.22     2366.56     61.80 o 
   9   0   2     2676.65     2690.97     70.45 o 
  10   0   2      591.91      513.73     38.90 o 
  11   0   2     1509.75     1278.07     97.68 o 
  12   0   2     2297.69     2283.55     77.88 o 
  13   0   2     3120.39     2915.33    134.49 o 
  14   0   2      966.13     1139.48     93.73 o 
  15   0   2      272.85      314.95     63.20 o 
  16   0   2     1005.46      975.72     92.29 o 
  17   0   2      121.80      174.17     52.79 o 
  18   0   2      670.29      717.51     87.27 o 
 -18   1   2       17.16       25.50     34.48 o 
 -17   1   2       38.83       29.01     24.60 o 
 -16   1   2       27.51        4.12     19.17 o 
 -15   1   2        2.06       25.93     28.93 o 
 -14   1   2      208.94      224.72     36.83 o 
 -13   1   2      113.22      119.84     29.36 o 
 -12   1   2      249.70      256.04     25.49 o 
 -11   1   2      107.69       91.71     19.97 o 
 -10   1   2     2884.52     2906.94     55.78 o 
  -9   1   2     1388.83     1444.28     66.87 o 
  -8   1   2       63.07       69.62     19.85 o 
  -7   1   2       13.76       17.54     11.13 o 
  -6   1   2      167.15      182.66     14.91 o 
  -5   1   2      493.12      475.38     18.88 o 
  -4   1   2     6000.37     6618.29     71.17 o 
  -3   1   2     7974.95     8550.54     92.60 o 
  -2   1   2     6860.95     7552.89     59.14 o 
  -1   1   2     4758.27     5091.91     40.07 o 
   0   1   2       14.24       18.82      4.73 o 
   1   1   2       42.42       45.35      6.15 o 
   2   1   2     3889.96     3862.96     35.96 o 
   3   1   2      280.04      275.37     12.35 o 
   4   1   2     6197.19     6616.83     62.79 o 
   5   1   2      297.69      296.06     14.74 o 
   6   1   2       21.81       12.73      8.41 o 
   7   1   2      350.91      392.69     17.90 o 
   8   1   2        0.45        0.24      9.83 o 
   9   1   2      133.44      122.98     15.37 o 
  10   1   2      146.92      165.41     18.26 o 
  11   1   2       47.88       48.55     18.62 o 
  12   1   2       10.41       11.91     18.85 o 
  13   1   2        0.84      -22.28     23.36 o 
  14   1   2       62.98       32.90     25.27 o 
  15   1   2      265.78      320.27     44.06 o 
  16   1   2        0.14      -15.76     26.26 o 
  17   1   2       48.27       55.43     32.50 o 
  18   1   2       29.72       75.63     30.09 o 
 -18   2   2      323.94      383.18     63.20 o 
 -17   2   2      645.49      662.65     58.80 o 
 -16   2   2     1350.56     1303.47    145.26 o 
 -15   2   2      701.36      769.25     45.60 o 
 -14   2   2     2702.45     2655.40     73.16 o 
 -13   2   2     4388.56     4550.05     78.42 o 
 -12   2   2     1604.07     1520.45     56.81 o 
 -11   2   2     6214.37     6301.51     99.28 o 
 -10   2   2     4555.09     4771.58     80.91 o 
  -9   2   2    10705.61    11415.89    112.79 o 
  -8   2   2    11410.95    12111.02    112.70 o 
  -7   2   2      634.58      472.09     17.65 o 
  -6   2   2    12549.83    13930.70    109.11 o 
  -5   2   2     4431.58     4252.42     44.94 o 
  -4   2   2     1945.72     1932.87     25.15 o 
  -3   2   2      238.80      205.17     10.17 o 
  -2   2   2     3690.73     3962.59     41.11 o 
  -1   2   2     4267.93     4662.20     43.25 o 
   0   2   2     2521.87     2503.01     26.60 o 
   1   2   2    16310.07    17495.84    105.76 o 
   2   2   2     2549.11     2734.46     29.64 o 
   3   2   2    24183.91    24814.53    161.13 o 
   4   2   2     3782.35     3656.57     43.32 o 
   5   2   2      304.64      249.28     12.53 o 
   6   2   2    10522.16    10853.97     85.79 o 
   7   2   2      635.53      542.55     23.76 o 
   8   2   2     1160.70     1033.34     27.41 o 
   9   2   2     3245.75     3197.44     53.29 o 
  10   2   2     2336.79     2261.45     44.02 o 
  11   2   2     1831.72     1748.23     43.75 o 
  12   2   2     3736.41     3670.09     89.67 o 
  13   2   2     2475.56     2302.97     87.19 o 
  14   2   2     2051.66     2014.96     66.73 o 
  15   2   2     1632.11     1656.58     63.98 o 
  16   2   2      207.42      234.01     40.85 o 
  17   2   2      485.43      516.88     54.74 o 
  18   2   2      429.31      559.50     80.08 o 
 -18   3   2       20.14       45.61     31.24 o 
 -17   3   2        0.12      -16.41     24.74 o 
 -16   3   2      254.84      321.20     47.90 o 
 -15   3   2      234.75      275.75     44.09 o 
 -14   3   2        0.05      -14.00     18.97 o 
 -13   3   2      100.51      114.87     29.81 o 
 -12   3   2     2326.29     2332.81     54.18 o 
 -11   3   2       28.42       37.31     16.53 o 
 -10   3   2      741.71      834.48     38.69 o 
  -9   3   2      229.30      244.84     16.34 o 
  -8   3   2      896.32      905.14     24.46 o 
  -7   3   2     7290.15     8487.47     73.29 o 
  -6   3   2      628.80      712.05     19.35 o 
  -5   3   2     4462.19     5035.68     51.77 o 
  -4   3   2     1797.42     1898.24     26.05 o 
  -3   3   2      338.29      337.46     12.10 o 
  -2   3   2       21.62        5.16      6.18 o 
  -1   3   2     1551.79     1552.02     21.63 o 
   0   3   2      465.37      482.82     13.37 o 
   1   3   2      864.72      999.41     18.07 o 
   2   3   2     3736.19     3654.23     41.03 o 
   3   3   2     1652.87     1749.05     26.88 o 
   4   3   2      499.26      558.56     17.75 o 
   5   3   2        4.35        5.46      9.70 o 
   6   3   2      258.19      288.45     14.28 o 
   7   3   2      975.93     1158.80     26.61 o 
   8   3   2      924.55      841.00     25.24 o 
   9   3   2     1868.32     1904.73     38.25 o 
  10   3   2     1018.96     1037.44     32.87 o 
  11   3   2      136.05      174.21     24.15 o 
  12   3   2      610.49      577.67     33.38 o 
  13   3   2      510.85      506.55     33.65 o 
  14   3   2      623.61      666.27     44.23 o 
  15   3   2      559.85      530.68     43.57 o 
  16   3   2      147.58      135.53     37.71 o 
  17   3   2       24.54        5.39     42.38 o 
  18   3   2       26.20       45.61     39.50 o 
 -18   4   2     1164.17     1391.64    170.58 o 
 -17   4   2      858.34      831.00     95.88 o 
 -16   4   2      922.69      920.16     68.43 o 
 -15   4   2     1746.13     1817.93     85.79 o 
 -14   4   2     2181.95     2288.23     91.78 o 
 -13   4   2     2717.44     2566.65     89.21 o 
 -12   4   2     1450.59     1353.11     46.87 o 
 -11   4   2     1234.16     1213.25     33.04 o 
 -10   4   2     6650.56     6669.87     72.58 o 
  -9   4   2     4052.56     4072.53     52.36 o 
  -8   4   2     1217.24     1137.69     27.11 o 
  -7   4   2     7139.01     7297.00     94.04 o 
  -6   4   2     4099.38     3970.68     44.05 o 
  -5   4   2     5418.20     5483.90     50.57 o 
  -4   4   2     8708.44     9500.04     70.27 o 
  -3   4   2     5817.79     6134.98     50.44 o 
  -2   4   2     1384.65     1391.74     21.77 o 
  -1   4   2    13140.75    13825.44     89.86 o 
   0   4   2     4752.39     4932.57     56.32 o 
   1   4   2      728.04      685.11     16.39 o 
   2   4   2      506.24      430.96     13.41 o 
   3   4   2     4391.75     4371.59     55.26 o 
   4   4   2     5785.29     5713.80     50.73 o 
   5   4   2    11182.95    11583.69    101.74 o 
   6   4   2      562.67      545.86     17.84 o 
   7   4   2     7356.25     7280.02     68.28 o 
   8   4   2     2195.36     1967.47     35.57 o 
   9   4   2     2122.04     1940.72     38.24 o 
  10   4   2     3734.92     3480.05     63.76 o 
  11   4   2     3047.77     3009.24     62.26 o 
  12   4   2     1440.22     1295.76     44.95 o 
  13   4   2     1228.75     1170.41     46.86 o 
  14   4   2      801.69      837.56     40.92 o 
  15   4   2       70.11       73.26     36.91 o 
  16   4   2      215.85      268.20     47.40 o 
  17   4   2      756.02      890.61     96.96 o 
  18   4   2      589.19      606.91     87.27 o 
 -18   5   2       83.69      136.96     37.89 o 
 -17   5   2      145.55      219.04    105.40 o 
 -16   5   2       84.01       54.98     31.46 o 
 -15   5   2       44.87       67.69     32.33 o 
 -14   5   2      191.85      177.91     41.41 o 
 -13   5   2      242.01      274.36     45.26 o 
 -12   5   2     1440.54     1333.56     84.75 o 
 -11   5   2      925.97      989.61     30.62 o 
 -10   5   2      491.24      504.24     22.19 o 
  -9   5   2        5.16        2.40     10.43 o 
  -8   5   2      510.88      572.81     20.36 o 
  -7   5   2       90.55      123.63     13.60 o 
  -6   5   2      681.42      787.11     27.29 o 
  -5   5   2     1101.13     1294.74     23.14 o 
  -4   5   2        9.64       21.30      7.05 o 
  -3   5   2        1.30        1.16      5.70 o 
  -2   5   2      488.08      507.45     16.34 o 
  -1   5   2        0.34        0.55      6.87 o 
   0   5   2      704.84      736.60     17.91 o 
   1   5   2      765.85      819.17     18.57 o 
   2   5   2       71.43       66.26      8.18 o 
   3   5   2     1334.64     1353.32     35.56 o 
   4   5   2     1656.19     1671.63     24.22 o 
   5   5   2      675.75      833.14     21.08 o 
   6   5   2      897.12      933.48     20.88 o 
   7   5   2      381.99      357.32     16.60 o 
   8   5   2      603.84      632.02     23.63 o 
   9   5   2       97.81       67.83     18.32 o 
  10   5   2       91.51      105.13     20.69 o 
  11   5   2        0.00       -3.74     17.59 o 
  12   5   2       26.84       13.37     18.62 o 
  13   5   2       44.27       34.15     19.98 o 
  14   5   2       18.86       26.24     20.95 o 
  15   5   2        2.09      -20.32     20.32 o 
  16   5   2       10.28      -20.82     20.82 o 
  17   5   2       13.64       59.03     35.54 o 
  18   5   2      411.16      564.89     82.24 o 
 -18   6   2      465.69      484.33     58.83 o 
 -17   6   2      871.81      897.97     73.26 o 
 -16   6   2     1014.09     1038.85     74.91 o 
 -15   6   2      977.23     1040.55     73.52 o 
 -14   6   2      833.99      951.77     68.36 o 
 -13   6   2       44.35       43.23     30.77 o 
 -12   6   2     1528.09     1596.07     78.35 o 
 -11   6   2     1768.65     1614.25     75.00 o 
 -10   6   2     1457.63     1294.67     37.62 o 
  -9   6   2     3590.87     3566.81     48.56 o 
  -8   6   2      945.41      874.80     36.38 o 
  -7   6   2     3428.76     3340.27     42.08 o 
  -6   6   2     2062.69     1888.72     29.42 o 
  -5   6   2    12111.91    13579.48     95.75 o 
  -4   6   2     6579.18     6933.33     57.23 o 
  -3   6   2     7448.86     7884.54     61.78 o 
  -2   6   2     5730.91     6041.14     65.78 o 
  -1   6   2     4765.92     4822.67     46.19 o 
   0   6   2     4009.60     4161.50     42.68 o 
   1   6   2     6104.39     6410.92     55.80 o 
   2   6   2     1309.51     1210.50     31.23 o 
   3   6   2     5785.03     5729.82     62.20 o 
   4   6   2       15.42        2.60      5.06 o 
   5   6   2     7750.47     7815.94     80.87 o 
   6   6   2     7051.87     7386.47     81.07 o 
   7   6   2    13433.95    14460.62    129.70 o 
   8   6   2     6994.31     7410.63     88.59 o 
   9   6   2     3728.56     3648.66     63.59 o 
  10   6   2     1466.26     1385.49     43.27 o 
  11   6   2     2564.11     2436.54     57.41 o 
  12   6   2     3065.12     2795.25     62.89 o 
  13   6   2     1459.24     1448.15     58.18 o 
  14   6   2       20.33       -9.48     21.59 o 
  15   6   2        2.37        2.36     22.66 o 
  16   6   2       84.47       63.73     27.15 o 
  17   6   2      272.10      420.56     85.29 o 
 -17   7   2        4.83       29.68     35.91 o 
 -16   7   2       30.07        1.92     28.33 o 
 -15   7   2       44.61       41.99     29.35 o 
 -14   7   2       46.73       11.38     28.13 o 
 -13   7   2      116.15       70.42     32.43 o 
 -12   7   2       39.25       21.50     31.05 o 
 -11   7   2     1046.76     1204.99     67.51 o 
 -10   7   2      253.85      306.82     29.27 o 
  -9   7   2        3.82       19.18     13.79 o 
  -8   7   2       28.76       15.51     11.87 o 
  -7   7   2      392.93      421.36     21.03 o 
  -6   7   2      308.17      299.83     12.99 o 
  -5   7   2        3.66        3.01      6.87 o 
  -4   7   2     1213.36     1274.26     29.98 o 
  -3   7   2      678.86      763.71     35.06 o 
  -2   7   2      174.83      230.86     19.84 o 
  -1   7   2     1710.86     1914.36     28.96 o 
   0   7   2       34.98       46.80      9.09 o 
   1   7   2        3.24       -6.80     10.79 o 
   2   7   2      104.92      102.83     10.88 o 
   3   7   2        3.42       -0.04      5.98 o 
   4   7   2       61.54       69.68     11.75 o 
   5   7   2     2446.91     2489.11     66.81 o 
   6   7   2      105.04      153.24     16.74 o 
   7   7   2     1092.49     1130.95     36.75 o 
   8   7   2       85.86       88.03     22.03 o 
   9   7   2       83.43       92.20     19.76 o 
  10   7   2        9.56        4.64     16.96 o 
  11   7   2       34.96       35.30     18.96 o 
  12   7   2       12.13       10.86     21.58 o 
  13   7   2       44.81        7.19     22.38 o 
  14   7   2        3.73      -23.21     23.21 o 
  15   7   2       87.93       67.85     31.15 o 
  16   7   2        0.02       39.65     30.59 o 
  17   7   2       61.51       66.38     36.81 o 
 -17   8   2      874.20      919.54     76.92 o 
 -16   8   2      879.45      735.14     83.32 o 
 -15   8   2     1626.08     1645.75     88.35 o 
 -14   8   2     2983.91     2747.60    107.12 o 
 -13   8   2     1253.17     1169.46     73.59 o 
 -12   8   2     2405.17     2418.36     96.58 o 
 -11   8   2     3042.60     3038.95    107.73 o 
 -10   8   2     1248.19     1209.89     48.68 o 
  -9   8   2      883.91      914.00     41.91 o 
  -8   8   2     1396.80     1293.23     35.53 o 
  -7   8   2     4320.39     4174.38     60.35 o 
  -6   8   2      434.39      330.78     19.14 o 
  -5   8   2     1474.23     1412.23     33.95 o 
  -4   8   2     2220.38     2053.22     38.42 o 
  -3   8   2     2081.79     1900.77     37.02 o 
  -2   8   2     2781.62     2612.27     33.96 o 
  -1   8   2     4158.17     4189.77     45.70 o 
   0   8   2     7367.01     7890.25     75.15 o 
   1   8   2     1746.68     1601.53     31.79 o 
   2   8   2      199.45      131.60     11.20 o 
   3   8   2     2424.85     2388.04     33.32 o 
   4   8   2     4746.77     4700.77     59.66 o 
   5   8   2     5622.31     5511.05     67.51 o 
   6   8   2     3038.37     2830.59     87.34 o 
   7   8   2     4398.17     4310.75     64.55 o 
   8   8   2     3873.15     3803.27     63.98 o 
   9   8   2     1025.55      882.35     36.24 o 
  10   8   2     2410.87     2230.51     66.04 o 
  11   8   2     1865.88     1729.92     61.66 o 
  12   8   2     1039.06     1055.74     51.40 o 
  13   8   2      801.60      888.21     64.44 o 
  14   8   2      769.31      802.26     51.94 o 
  15   8   2      950.30      991.88     93.62 o 
  16   8   2      807.85      850.53     59.30 o 
  17   8   2     1013.07      976.77     70.67 o 
 -17   9   2        3.07       26.61     42.02 o 
 -16   9   2       33.06      -23.14     24.89 o 
 -15   9   2      153.57       82.65     49.74 o 
 -14   9   2      227.38      243.49     53.87 o 
 -13   9   2      202.89      172.99     42.84 o 
 -12   9   2       15.70       35.47     32.15 o 
 -11   9   2     1058.95      842.95     62.45 o 
 -10   9   2      328.61      355.32     33.19 o 
  -9   9   2       44.27       30.96     20.00 o 
  -8   9   2     1152.25     1180.27     47.29 o 
  -7   9   2       15.08       32.07     17.21 o 
  -6   9   2      938.24      944.82     35.77 o 
  -5   9   2      593.41      668.71     26.23 o 
  -4   9   2      105.51      159.34     22.62 o 
  -3   9   2       25.29       28.64     10.98 o 
  -2   9   2      339.74      393.47     15.85 o 
  -1   9   2     4753.09     5599.81     55.83 o 
   0   9   2     2958.09     3305.00     53.34 o 
   1   9   2       43.54       49.90      9.83 o 
   2   9   2      159.88      163.73     12.43 o 
   3   9   2       25.35       20.49      8.15 o 
   4   9   2     4979.81     5353.04     65.42 o 
   5   9   2     1578.81     1726.01     37.58 o 
   6   9   2       72.92       87.64     20.06 o 
   7   9   2      107.23      147.68     25.21 o 
   8   9   2      427.73      419.55     34.12 o 
   9   9   2       51.69       79.93     23.86 o 
  10   9   2       46.99       56.13     23.29 o 
  11   9   2       58.67       51.02     24.83 o 
  12   9   2      350.86      386.82     38.98 o 
  13   9   2      106.90      129.67     29.65 o 
  14   9   2       40.40       53.05     30.58 o 
  15   9   2      135.09       95.22     33.17 o 
  16   9   2       53.75       92.14     35.59 o 
 -16  10   2       43.75       53.39     34.30 o 
 -15  10   2      979.07      975.85     76.59 o 
 -14  10   2     2050.42     2044.29     96.36 o 
 -13  10   2     3088.25     3127.64    115.23 o 
 -12  10   2     4419.44     4592.77    133.96 o 
 -11  10   2     2105.38     2061.66     88.14 o 
 -10  10   2     2211.42     2239.65    108.98 o 
  -9  10   2     1001.83      994.28     47.14 o 
  -8  10   2     2366.79     2262.83     62.43 o 
  -7  10   2     5277.54     5283.46     92.47 o 
  -6  10   2     2257.95     2159.92     44.54 o 
  -5  10   2      392.13      353.44     21.21 o 
  -4  10   2     1716.19     1647.76     48.31 o 
  -3  10   2     3725.14     3623.38     62.51 o 
  -2  10   2     1179.78     1107.85     55.10 o 
  -1  10   2     1687.99     1589.83     33.10 o 
   0  10   2     4912.50     4846.40     68.42 o 
   1  10   2      668.54      497.88     19.51 o 
   2  10   2     2787.74     2593.46     38.62 o 
   3  10   2      397.85      367.65     18.83 o 
   4  10   2    12289.88    12632.92    114.73 o 
   5  10   2     2778.06     2626.03     48.93 o 
   6  10   2     1061.97      919.76     32.24 o 
   7  10   2      954.24      899.40     44.23 o 
   8  10   2     2499.15     2492.19     67.79 o 
   9  10   2     1670.72     1636.89     89.56 o 
  10  10   2     3302.23     3187.94     81.40 o 
  11  10   2     2070.72     2024.34     68.90 o 
  12  10   2       95.34      112.44     27.56 o 
  13  10   2      451.82      455.02     42.51 o 
  14  10   2     1815.80     1734.88     81.43 o 
  15  10   2     1634.18     1781.29     72.24 o 
  16  10   2     1580.44     1707.02    117.43 o 
 -16  11   2       20.19       28.59     31.17 o 
 -15  11   2        8.19      -20.26     26.69 o 
 -14  11   2       94.09       83.57     34.58 o 
 -13  11   2      502.17      549.87     61.19 o 
 -12  11   2      153.46      224.46     99.48 o 
 -11  11   2       30.16       58.51     37.89 o 
 -10  11   2       28.18       21.99     21.85 o 
  -9  11   2        9.32       -3.91     20.12 o 
  -8  11   2      440.33      458.34     35.61 o 
  -7  11   2       90.59       88.49     23.53 o 
  -6  11   2       19.55       52.59     22.47 o 
  -5  11   2       30.59       54.10     14.47 o 
  -4  11   2      923.94      937.93     31.37 o 
  -3  11   2        0.24       -3.84     19.07 o 
  -2  11   2        2.66      -19.85     19.85 o 
  -1  11   2      195.37      215.65     19.84 o 
   0  11   2      291.67      315.31     19.18 o 
   1  11   2     1174.94     1228.72     29.15 o 
   2  11   2        0.55        0.47      9.04 o 
   3  11   2        2.99        0.56      9.36 o 
   4  11   2       43.67       48.56     12.37 o 
   5  11   2        0.27        3.54     18.82 o 
   6  11   2      622.35      539.85     50.51 o 
   7  11   2       92.47       66.01     23.46 o 
   8  11   2      115.49      124.22     26.91 o 
   9  11   2       18.91       14.46     21.01 o 
  10  11   2        5.80       12.79     21.37 o 
  11  11   2       19.49       49.82     24.62 o 
  12  11   2       91.72      115.30     35.47 o 
  13  11   2      268.61      274.33     38.25 o 
  14  11   2       27.72       66.93     39.48 o 
  15  11   2       26.69      -23.68     23.68 o 
  16  11   2      130.05      126.66     31.49 o 
 -15  12   2     1763.05     1662.09     94.54 o 
 -14  12   2     1105.54     1153.92     83.70 o 
 -13  12   2     2492.05     2331.18    103.28 o 
 -12  12   2     1711.74     1487.08     83.01 o 
 -11  12   2     2648.69     2602.62    102.59 o 
 -10  12   2       13.13      -22.44     22.44 o 
  -9  12   2       57.89       60.52     23.36 o 
  -8  12   2     1786.00     1723.01     74.83 o 
  -7  12   2       96.67       86.38     23.17 o 
  -6  12   2     3667.71     3965.80     83.90 o 
  -5  12   2     2481.36     2541.07     64.44 o 
  -4  12   2     5935.91     5945.63     96.38 o 
  -3  12   2     3619.06     3710.40     73.49 o 
  -2  12   2     5400.99     5457.99     73.96 o 
  -1  12   2      924.97      910.57     31.34 o 
   0  12   2      985.63      971.69     26.89 o 
   1  12   2     4554.24     4304.97     53.87 o 
   2  12   2     6791.30     6721.56     69.33 o 
   3  12   2     6017.82     6002.40    107.13 o 
   4  12   2     5850.58     5850.06     96.02 o 
   5  12   2     4017.40     3934.01     80.72 o 
   6  12   2     4709.20     4695.00     90.93 o 
   7  12   2     1004.01      955.93     47.22 o 
   8  12   2     1538.22     1478.69     83.75 o 
   9  12   2      494.44      489.38     40.52 o 
  10  12   2        4.79       23.24     21.70 o 
  11  12   2       58.33       44.92     23.81 o 
  12  12   2      163.94      201.22     33.92 o 
  13  12   2       86.19       88.58     30.27 o 
  14  12   2      598.25      620.83     50.66 o 
  15  12   2     1257.00     1208.98     67.42 o 
 -15  13   2      148.17      200.58     47.18 o 
 -14  13   2      133.57      116.33     80.80 o 
 -13  13   2       31.40       31.55     33.76 o 
 -12  13   2      177.05      169.94     40.53 o 
 -11  13   2      203.65      128.68     40.07 o 
 -10  13   2       90.89       90.94     32.83 o 
  -9  13   2        0.94      -19.42     19.42 o 
  -8  13   2      138.15      119.65     30.06 o 
  -7  13   2        7.31        2.44     20.46 o 
  -6  13   2      445.45      480.06     50.51 o 
  -5  13   2      307.79      351.33     31.61 o 
  -4  13   2        9.11        5.32     19.11 o 
  -3  13   2        0.25        2.12     11.82 o 
  -2  13   2      211.00      245.33     19.45 o 
  -1  13   2     1645.83     1714.79     43.23 o 
   0  13   2      204.93      229.64     28.14 o 
   1  13   2       44.82       51.59     13.25 o 
   2  13   2        2.37        3.29     16.83 o 
   3  13   2       78.79      101.33     21.64 o 
   4  13   2       24.54       31.40     20.40 o 
   5  13   2      133.66      128.73     26.28 o 
   6  13   2     2273.28     2228.46     66.33 o 
   7  13   2     1502.02     1435.99     69.13 o 
   8  13   2       56.92       72.43     25.14 o 
   9  13   2       45.21       36.77     22.91 o 
  10  13   2        5.90       39.18     23.92 o 
  11  13   2       52.61        7.61     23.78 o 
  12  13   2       21.12       25.65     24.12 o 
  13  13   2        7.75       -2.63     23.24 o 
  14  13   2        0.41      -22.69     22.69 o 
  15  13   2        0.45       40.71     27.62 o 
 -14  14   2      171.01      135.60     42.54 o 
 -13  14   2      473.46      425.89     59.32 o 
 -12  14   2      327.54      350.72     54.08 o 
 -11  14   2     1077.10     1095.52     77.57 o 
 -10  14   2     1553.03     1646.25     82.92 o 
  -9  14   2     1369.27     1328.98     57.70 o 
  -8  14   2     3467.60     3324.20     83.87 o 
  -7  14   2     2210.68     2188.41     67.16 o 
  -6  14   2     1313.27     1419.98     54.69 o 
  -5  14   2      356.11      461.24     53.27 o 
  -4  14   2      827.05      897.53     43.49 o 
  -3  14   2      831.32      793.66     29.52 o 
  -2  14   2     1127.98     1227.13     64.61 o 
  -1  14   2     3450.20     3319.63     59.95 o 
   0  14   2      613.75      598.99     29.10 o 
   1  14   2      410.32      448.53     39.75 o 
   2  14   2      588.62      543.07     32.52 o 
   3  14   2     1080.28      964.88     62.71 o 
   4  14   2     1813.49     1777.70     56.65 o 
   5  14   2     1690.39     1680.62     57.68 o 
   6  14   2     1255.56     1141.86     50.89 o 
   7  14   2     2793.80     2936.39     77.37 o 
   8  14   2     2955.19     2907.68     79.33 o 
   9  14   2     3485.24     3682.98     91.58 o 
  10  14   2     2033.10     2064.78     71.45 o 
  11  14   2     1595.30     1550.50     74.19 o 
  12  14   2     1030.16     1016.13     59.18 o 
  13  14   2      529.14      544.39     48.73 o 
  14  14   2      494.50      496.65     53.92 o 
 -13  15   2        4.43       52.30     32.91 o 
 -12  15   2       21.31       31.75     31.24 o 
 -11  15   2        0.03       34.59     30.90 o 
 -10  15   2      376.11      296.92     51.89 o 
  -9  15   2       54.76       65.95     25.89 o 
  -8  15   2      282.40      266.22     34.14 o 
  -7  15   2       35.52       50.04     22.76 o 
  -6  15   2        0.12       -0.02     23.36 o 
  -5  15   2       23.19        6.13     18.45 o 
  -4  15   2      195.77      197.78     30.24 o 
  -3  15   2        0.74       -6.75     14.55 o 
  -2  15   2       12.75        9.92     13.43 o 
  -1  15   2     1110.57     1098.04     38.10 o 
   0  15   2       14.31      -17.03     22.82 o 
   1  15   2      801.74      706.79     54.94 o 
   2  15   2        7.20       23.23     23.96 o 
   3  15   2       92.54      104.54     32.52 o 
   4  15   2     1199.70     1192.36     51.95 o 
   5  15   2     2262.06     2147.55     64.97 o 
   6  15   2       83.12       98.96     25.98 o 
   7  15   2      467.31      444.26     46.99 o 
   8  15   2       85.97       50.04     24.38 o 
   9  15   2      644.21      621.39     46.58 o 
  10  15   2        2.03        0.97     21.64 o 
  11  15   2        0.01       -9.23     22.18 o 
  12  15   2        1.71       -1.39     23.34 o 
  13  15   2       65.22       28.47     43.19 o 
 -13  16   2      536.66      558.74    102.89 o 
 -12  16   2      309.72      266.42     51.06 o 
 -11  16   2      354.75      370.44     59.61 o 
 -10  16   2      943.06     1029.59     73.26 o 
  -9  16   2      843.84      814.16    119.77 o 
  -8  16   2     1118.71     1069.14     53.57 o 
  -7  16   2     2986.54     2956.51    179.56 o 
  -6  16   2     1905.39     1751.32     62.56 o 
  -5  16   2     1348.59     1345.07     55.07 o 
  -4  16   2      156.94      145.13     22.56 o 
  -3  16   2     1978.22     2004.72     53.97 o 
  -2  16   2     1398.04     1276.43     78.43 o 
  -1  16   2     3273.35     3226.52     67.45 o 
   0  16   2     1906.13     1792.80    102.35 o 
   1  16   2      196.82      188.96     36.49 o 
   2  16   2      125.88      126.75     45.07 o 
   3  16   2     2083.68     1974.19    177.76 o 
   4  16   2     4163.37     3928.41    151.73 o 
   5  16   2     2050.29     2079.26     64.93 o 
   6  16   2      832.31      859.62     75.19 o 
   7  16   2      752.21      837.31     48.61 o 
   8  16   2      599.71      641.43     46.03 o 
   9  16   2     2247.62     2256.09    110.32 o 
  10  16   2     1743.70     1680.20     67.58 o 
  11  16   2     1543.29     1587.84     67.85 o 
  12  16   2      320.66      314.43     39.61 o 
  13  16   2      218.40      234.58     37.16 o 
 -12  17   2       76.81      143.52     36.71 o 
 -11  17   2       13.66       52.07     38.61 o 
 -10  17   2       18.05      -12.94     90.86 o 
  -9  17   2        0.16       -5.16     66.44 o 
  -8  17   2      171.01      178.71     33.38 o 
  -7  17   2      126.79      112.41     31.74 o 
  -6  17   2       82.11       48.88     23.18 o 
  -5  17   2      159.77      110.73     28.64 o 
  -4  17   2        1.24        3.65     14.34 o 
  -3  17   2      511.38      411.63     41.07 o 
  -2  17   2      137.56      114.51     28.23 o 
  -1  17   2       39.75       44.04     25.51 o 
   0  17   2      139.10       95.56     29.15 o 
   1  17   2        6.64       10.16     25.36 o 
   2  17   2        8.81      -17.16     24.43 o 
   3  17   2      460.02      464.62     74.88 o 
   4  17   2        0.07       32.72     40.58 o 
   5  17   2        2.08      -24.94     26.91 o 
   6  17   2        3.94       28.80     31.97 o 
   7  17   2        2.67       45.83     25.02 o 
   8  17   2        0.06      -14.22     18.74 o 
   9  17   2       20.02       31.79     24.02 o 
  10  17   2       11.48        7.60     44.76 o 
  11  17   2        8.53       15.46     22.86 o 
  12  17   2        4.75       24.91     27.88 o 
 -11  18   2      776.05      808.44     72.81 o 
 -10  18   2      806.14      893.63     72.39 o 
  -9  18   2      605.24      589.64     60.64 o 
  -8  18   2      169.88      199.93     33.02 o 
  -7  18   2     1413.80     1486.56     68.44 o 
  -6  18   2     1373.93     1371.02     69.89 o 
  -5  18   2     2530.16     2385.69     77.63 o 
  -4  18   2     1387.49     1390.28     60.63 o 
  -3  18   2     1459.07     1500.42     91.07 o 
  -2  18   2     1796.96     1758.52    119.05 o 
  -1  18   2     1693.03     1631.53     90.32 o 
   0  18   2      505.91      577.10     76.49 o 
   1  18   2      419.80      459.26     47.70 o 
   2  18   2      442.31      486.28     50.15 o 
   3  18   2      698.46      775.56     59.54 o 
   4  18   2      621.67      670.07     58.53 o 
   5  18   2     2054.73     2005.96     89.25 o 
   6  18   2     1428.69     1445.12     79.60 o 
   7  18   2      930.91     1096.37     74.76 o 
   8  18   2      909.74     1028.69     55.19 o 
   9  18   2      856.70      905.65     53.12 o 
  10  18   2      859.86      778.80     89.02 o 
  11  18   2      493.16      579.23     50.66 o 
 -10  19   2       45.10       32.34     80.44 o 
  -9  19   2      174.12      244.94     45.95 o 
  -8  19   2       15.48       23.87     26.87 o 
  -7  19   2       97.67      123.89     27.29 o 
  -6  19   2       25.16       -6.81     25.57 o 
  -5  19   2       13.43       23.17     26.00 o 
  -4  19   2       85.99       84.17     26.92 o 
  -3  19   2       63.97       67.47     27.88 o 
  -2  19   2        1.46      -24.71     24.71 o 
  -1  19   2       42.11        9.89     24.89 o 
   0  19   2       11.25       24.33     42.02 o 
   1  19   2        0.03      -34.83     34.83 o 
   2  19   2        0.00      -32.32     32.32 o 
   3  19   2       69.54       42.62     50.28 o 
   4  19   2      372.60      334.36     76.13 o 
   5  19   2      179.72      177.14     42.77 o 
   6  19   2       83.78       61.26     36.15 o 
   7  19   2        2.53      -11.37     32.43 o 
   8  19   2       55.13       -8.33     43.45 o 
   9  19   2        1.77       13.61     35.93 o 
  -8  20   2      304.02      217.98     88.70 o 
  -7  20   2      446.76      520.03     61.44 o 
  -6  20   2      387.00      419.54     45.12 o 
  -5  20   2      489.11      456.97     46.85 o 
  -4  20   2      382.61      372.30     47.57 o 
  -3  20   2      454.68      496.34     53.42 o 
  -2  20   2     1598.10     1471.74     76.55 o 
  -1  20   2      556.94      539.96     55.78 o 
   0  20   2     1365.01     1275.41     72.11 o 
   1  20   2     1419.47     1491.48     77.20 o 
   2  20   2     1657.29     1433.23    109.89 o 
   3  20   2      960.79     1082.02    116.35 o 
   4  20   2      175.02      236.44     44.11 o 
   5  20   2      601.73      656.15     66.62 o 
   6  20   2     1353.14     1414.75    155.50 o 
   7  20   2      501.41      549.84     62.47 o 
   8  20   2      399.94      415.55     59.67 o 
  -6  21   2       32.56       -8.39     58.27 o 
  -5  21   2       25.43      -14.83     75.23 o 
  -4  21   2       26.14       24.64     27.66 o 
  -3  21   2      107.29      181.25     40.85 o 
  -2  21   2      133.77      156.19     40.40 o 
  -1  21   2       10.04       -1.78     26.75 o 
   0  21   2       14.20       34.65     27.88 o 
   1  21   2       11.51       -1.94     27.40 o 
   2  21   2        6.85       35.91     48.48 o 
   3  21   2        9.85        1.08     45.97 o 
   4  21   2       18.18       57.14     33.46 o 
   5  21   2       60.59       58.10     37.70 o 
   6  21   2       26.98       -2.60     33.81 o 
  -4  22   2      669.79      630.40     62.72 o 
  -3  22   2      336.68      268.66     47.10 o 
  -2  22   2      751.33      707.76     64.83 o 
  -1  22   2      407.44      410.59     53.62 o 
   0  22   2      556.66      531.95     59.06 o 
   1  22   2      453.05      420.97     53.48 o 
   2  22   2      791.17      780.35    187.28 o 
   3  22   2      353.52      275.08     71.11 o 
 -18   1   3      555.18      721.11     81.16 o 
 -17   1   3      805.75      873.73     86.55 o 
 -16   1   3     2182.05     2329.78     71.78 o 
 -15   1   3     1393.26     1460.61     49.15 o 
 -14   1   3     1145.57     1337.86     46.46 o 
 -13   1   3     1425.91     1342.66     44.92 o 
 -12   1   3     1297.40     1264.84     43.28 o 
 -11   1   3     1334.41     1158.26     49.92 o 
 -10   1   3     2215.19     2091.73     48.11 o 
  -9   1   3     2468.29     2397.21     51.11 o 
  -8   1   3     2238.47     2302.72     45.62 o 
  -7   1   3      674.88      564.01     23.70 o 
  -6   1   3      168.19       65.59     12.04 o 
  -5   1   3    12094.60    13278.45    111.05 o 
  -4   1   3    14687.11    15637.96    125.04 o 
  -3   1   3    15364.69    16514.55    123.73 o 
  -2   1   3    13813.54    14641.81     96.21 o 
  -1   1   3      186.63      159.47      9.99 o 
   0   1   3     5750.27     5585.88     48.62 o 
   1   1   3    61677.15    66094.60    368.06 o 
   2   1   3    44362.25    48777.97    268.39 o 
   3   1   3    15755.88    16454.98    110.35 o 
   4   1   3     5333.80     5283.41     52.67 o 
   5   1   3     1112.46      933.89     22.87 o 
   6   1   3      196.00      178.20     19.55 o 
   7   1   3     9139.58     9615.84     85.94 o 
   8   1   3     2397.97     2118.01     39.32 o 
   9   1   3     1330.05     1226.54     32.86 o 
  10   1   3     1155.87     1046.28     33.07 o 
  11   1   3      989.01      991.46     37.32 o 
  12   1   3     1387.75     1392.55     53.89 o 
  13   1   3     1419.65     1323.82     55.13 o 
  14   1   3      491.03      437.55     68.23 o 
  15   1   3      366.74      353.46     55.12 o 
  16   1   3      222.98      271.15     61.05 o 
  17   1   3       25.41       47.04     31.55 o 
  18   1   3      383.44      501.99     68.77 o 
 -18   2   3        1.03       44.53     35.19 o 
 -17   2   3       42.80       28.26     27.25 o 
 -16   2   3        0.02       44.39     27.49 o 
 -15   2   3       93.63      112.80     23.54 o 
 -14   2   3       14.63       23.40     15.32 o 
 -13   2   3      318.37      324.38     27.49 o 
 -12   2   3        9.86       11.98     17.36 o 
 -11   2   3      525.70      512.75     29.19 o 
 -10   2   3      616.30      629.54     29.90 o 
  -9   2   3     1314.37     1398.10     38.44 o 
  -8   2   3      466.48      454.15     37.06 o 
  -7   2   3     8874.44     9625.66     96.36 o 
  -6   2   3     7464.53     9216.19     90.17 o 
  -5   2   3      426.64      438.92     18.91 o 
  -4   2   3        8.67        6.52      6.64 o 
  -3   2   3      255.73      230.67     11.46 o 
  -2   2   3     4647.83     4928.79     45.53 o 
  -1   2   3     4237.39     4360.03     42.11 o 
   0   2   3       34.55       37.60      7.91 o 
   1   2   3     1263.01     1170.35     21.90 o 
   2   2   3     2498.77     2541.70     32.80 o 
   3   2   3        6.33       10.05      7.04 o 
   4   2   3        0.04       -6.42      6.60 o 
   5   2   3       67.28       69.63     10.98 o 
   6   2   3      462.52      444.30     21.52 o 
   7   2   3       76.45       72.16     11.95 o 
   8   2   3      102.21       98.75     17.06 o 
   9   2   3       13.34       31.85     12.89 o 
  10   2   3       51.28       62.38     14.94 o 
  11   2   3       17.51        3.89     14.64 o 
  12   2   3      513.28      478.60     32.22 o 
  13   2   3      534.94      533.99     43.85 o 
  14   2   3      229.49      205.30     32.54 o 
  15   2   3      446.47      360.66     48.23 o 
  16   2   3        0.50       38.44     56.02 o 
  17   2   3       18.24       31.61     31.18 o 
  18   2   3       43.59       31.84     67.69 o 
 -18   3   3      442.15      504.31     55.87 o 
 -17   3   3      740.00      873.11     67.27 o 
 -16   3   3      338.40      401.74     50.12 o 
 -15   3   3     1520.38     1410.81     74.33 o 
 -14   3   3     1825.26     1954.55     83.34 o 
 -13   3   3     1779.23     1691.99     48.69 o 
 -12   3   3     3940.60     3772.53     68.38 o 
 -11   3   3     3489.45     3429.86     62.99 o 
 -10   3   3     2620.37     2595.90     53.14 o 
  -9   3   3      973.18      971.52     36.72 o 
  -8   3   3     3226.24     3335.26     85.84 o 
  -7   3   3     1900.94     1842.56     29.67 o 
  -6   3   3      381.96      266.93     13.09 o 
  -5   3   3     2852.13     2740.79     32.81 o 
  -4   3   3     1526.24     1422.36     22.22 o 
  -3   3   3     5537.60     5743.84     57.51 o 
  -2   3   3     5937.14     5986.52     52.74 o 
  -1   3   3    16027.58    16609.14    108.40 o 
   0   3   3     5432.91     5408.81     49.83 o 
   1   3   3      770.51      905.92     20.23 o 
   2   3   3      712.12      854.91     20.16 o 
   3   3   3      332.41      234.42     12.41 o 
   4   3   3     1337.48     1127.44     23.70 o 
   5   3   3      216.44      144.14     13.25 o 
   6   3   3     6773.93     6771.35     77.82 o 
   7   3   3     4978.08     5010.06     57.41 o 
   8   3   3     3591.60     3512.95     49.78 o 
   9   3   3     2986.82     2771.71     46.61 o 
  10   3   3     1704.32     1647.61     46.78 o 
  11   3   3      562.27      563.33     36.96 o 
  12   3   3      616.74      580.78     45.23 o 
  13   3   3     1745.24     1735.30     53.49 o 
  14   3   3     1104.69     1134.89     53.94 o 
  15   3   3     1159.67     1246.35     58.00 o 
  16   3   3     1805.03     1807.80    107.73 o 
  17   3   3     1992.90     2278.59    138.62 o 
 -18   4   3       30.91       87.30     29.96 o 
 -17   4   3        3.59      107.19     37.17 o 
 -16   4   3      133.55      125.50     37.58 o 
 -15   4   3      392.45      335.57     47.61 o 
 -14   4   3      535.82      576.61     55.29 o 
 -13   4   3        0.32       44.91     56.56 o 
 -12   4   3        0.26       12.18     15.23 o 
 -11   4   3      409.02      422.55     26.38 o 
 -10   4   3      165.28      167.88     19.96 o 
  -9   4   3      426.95      432.11     23.99 o 
  -8   4   3      107.97       99.03     11.75 o 
  -7   4   3      118.11      116.38     11.07 o 
  -6   4   3       33.41       76.81      9.61 o 
  -5   4   3      987.23     1106.44     22.38 o 
  -4   4   3       92.15       73.31     10.17 o 
  -3   4   3      130.13      143.20     10.48 o 
  -2   4   3     1031.32     1094.63     22.45 o 
  -1   4   3      131.93      149.15     10.95 o 
   0   4   3     1167.81     1290.50     23.79 o 
   1   4   3      618.99      644.86     22.72 o 
   2   4   3       13.74        8.35      6.98 o 
   3   4   3      158.19      164.93     11.24 o 
   4   4   3     2006.96     2110.00     31.82 o 
   5   4   3     2527.35     2746.91     41.07 o 
   6   4   3       89.71      105.28     15.26 o 
   7   4   3      229.92      258.52     15.65 o 
   8   4   3     1779.25     1937.73     37.12 o 
   9   4   3       37.62       63.17     17.81 o 
  10   4   3        3.70      -16.76     16.76 o 
  11   4   3        0.21      -16.57     16.57 o 
  12   4   3      298.27      306.48     31.26 o 
  13   4   3       84.82       79.00     22.15 o 
  14   4   3      144.44      122.74     25.04 o 
  15   4   3        3.24        1.62     19.31 o 
  16   4   3       23.92       41.72     31.61 o 
  17   4   3        0.26      -12.21     40.94 o 
 -17   5   3      764.06      810.46     68.47 o 
 -16   5   3      998.11     1060.83     69.90 o 
 -15   5   3     1237.97     1388.22    116.71 o 
 -14   5   3     1567.89     1470.64     77.82 o 
 -13   5   3     1298.91     1449.28     95.88 o 
 -12   5   3       35.27       43.33     28.92 o 
 -11   5   3      362.28      386.94     31.94 o 
 -10   5   3      923.27      865.96     42.97 o 
  -9   5   3     3962.97     4125.19     63.11 o 
  -8   5   3     5496.03     5504.96     69.37 o 
  -7   5   3     3865.67     3867.02     46.59 o 
  -6   5   3     4656.21     4624.95     49.55 o 
  -5   5   3     3522.30     3338.13     39.72 o 
  -4   5   3    14393.49    16064.57    118.14 o 
  -3   5   3     8019.45     8532.21     71.04 o 
  -2   5   3     6291.15     6535.61     63.50 o 
  -1   5   3     8201.46     8621.18     69.86 o 
   0   5   3     4311.06     4332.02     71.58 o 
   1   5   3     3795.94     3665.96     41.63 o 
   2   5   3     6663.38     6861.59     93.84 o 
   3   5   3     6422.03     6531.23     59.72 o 
   4   5   3    10396.30    11112.31     94.71 o 
   5   5   3     5715.08     5851.99     63.23 o 
   6   5   3     5423.38     5508.80     71.01 o 
   7   5   3     2647.57     2372.28     37.64 o 
   8   5   3     5115.11     4957.62     73.11 o 
   9   5   3     1062.22      952.45     53.08 o 
  10   5   3     1307.79     1143.84     41.55 o 
  11   5   3      438.54      391.49     30.23 o 
  12   5   3      927.40      876.50     40.82 o 
  13   5   3     1135.42     1103.04     57.17 o 
  14   5   3     1183.88     1166.46     47.89 o 
  15   5   3      484.75      494.45     43.59 o 
  16   5   3      219.53      297.91     38.52 o 
  17   5   3      379.33      451.05     79.01 o 
 -17   6   3       12.43       84.70     48.66 o 
 -16   6   3        0.84       -6.60     27.80 o 
 -15   6   3       11.15       58.63     32.60 o 
 -14   6   3        2.57      -26.43     26.43 o 
 -13   6   3        4.20        8.17     26.32 o 
 -12   6   3       12.56        7.40     27.67 o 
 -11   6   3      311.49      263.68     43.83 o 
 -10   6   3        0.57        7.60     15.73 o 
  -9   6   3      968.63     1027.56     32.24 o 
  -8   6   3      485.46      516.98     20.82 o 
  -7   6   3      648.95      663.74     21.11 o 
  -6   6   3      118.71      154.06     12.93 o 
  -5   6   3        0.42       -6.06      6.06 o 
  -4   6   3      688.67      722.26     18.86 o 
  -3   6   3      308.24      333.53     14.56 o 
  -2   6   3        0.35        8.58      7.54 o 
  -1   6   3        3.40       -1.59      7.14 o 
   0   6   3       23.91       20.75      9.38 o 
   1   6   3      743.54      741.98     28.01 o 
   2   6   3      218.36      225.37     13.02 o 
   3   6   3        3.64        0.64      7.03 o 
   4   6   3      411.80      450.61     17.88 o 
   5   6   3      759.40      718.44     20.07 o 
   6   6   3      717.42      706.12     27.76 o 
   7   6   3        9.29       -7.64     13.16 o 
   8   6   3        2.80       18.79     16.04 o 
   9   6   3      749.88      759.42     34.13 o 
  10   6   3      312.16      288.20     26.79 o 
  11   6   3      140.07      140.12     22.79 o 
  12   6   3        0.28        5.66     19.01 o 
  13   6   3      102.81       70.55     25.97 o 
  14   6   3      342.95      354.44     47.74 o 
  15   6   3        4.90      -21.31     21.31 o 
  16   6   3       22.45       39.27     24.81 o 
  17   6   3       31.05       21.40     40.60 o 
 -17   7   3      243.19      315.08     50.80 o 
 -16   7   3      412.40      451.61     58.24 o 
 -15   7   3     1026.85     1048.85     75.13 o 
 -14   7   3     1130.51     1153.93     73.11 o 
 -13   7   3     1096.34     1200.74     72.66 o 
 -12   7   3      675.32      740.58     61.14 o 
 -11   7   3      116.38      112.55     37.63 o 
 -10   7   3      354.57      433.02    115.64 o 
  -9   7   3     3953.57     4119.84     93.94 o 
  -8   7   3      759.47      675.42     27.61 o 
  -7   7   3      711.45      674.27     21.62 o 
  -6   7   3     2962.01     3130.36     40.60 o 
  -5   7   3     2200.17     2095.78     32.17 o 
  -4   7   3    10769.18    11783.98     92.98 o 
  -3   7   3    11741.95    13343.77     98.76 o 
  -2   7   3     8416.45     8918.66     74.61 o 
  -1   7   3     4514.26     4257.59     47.44 o 
   0   7   3     4914.49     4879.87     56.22 o 
   1   7   3     1907.30     1847.29     31.04 o 
   2   7   3     4327.16     4317.73     48.38 o 
   3   7   3     4159.28     4161.83     51.32 o 
   4   7   3     2461.83     2389.62     37.10 o 
   5   7   3     6774.51     6665.49     62.73 o 
   6   7   3     6641.00     6691.92     95.37 o 
   7   7   3     1494.31     1380.65     39.31 o 
   8   7   3     4342.02     4311.93     69.36 o 
   9   7   3     2684.54     2592.34     55.72 o 
  10   7   3      300.78      300.69     27.10 o 
  11   7   3      568.88      578.62     35.14 o 
  12   7   3      586.63      492.12     40.56 o 
  13   7   3       62.91       58.38     25.69 o 
  14   7   3      484.17      486.46     43.41 o 
  15   7   3      568.37      625.59     48.62 o 
  16   7   3      150.60      218.42     37.01 o 
  17   7   3      372.67      467.89     49.68 o 
 -17   8   3       11.85      104.06     32.40 o 
 -16   8   3      122.63      148.43     53.15 o 
 -15   8   3      153.58      151.41     58.54 o 
 -14   8   3      117.81      142.94     41.76 o 
 -13   8   3       10.80      -24.65     24.65 o 
 -12   8   3       32.68       -6.95     68.05 o 
 -11   8   3      260.23      179.49     40.91 o 
 -10   8   3      611.69      701.48    128.20 o 
  -9   8   3     3208.50     3188.57    128.38 o 
  -8   8   3       22.68       10.41     13.37 o 
  -7   8   3      349.06      370.96     22.22 o 
  -6   8   3     1150.99     1244.76     34.04 o 
  -5   8   3       21.83       26.25      9.05 o 
  -4   8   3       79.98       61.12     10.01 o 
  -3   8   3       82.08       91.91     10.39 o 
  -2   8   3     1053.66     1181.82     25.90 o 
  -1   8   3     1381.70     1540.65     29.41 o 
   0   8   3      205.13      233.43     14.52 o 
   1   8   3      145.08      147.21     12.83 o 
   2   8   3      236.76      262.51     16.03 o 
   3   8   3        0.25       -5.19      8.01 o 
   4   8   3      206.26      197.68     12.41 o 
   5   8   3     1172.25     1213.38     36.08 o 
   6   8   3      332.24      304.34     21.99 o 
   7   8   3      132.78      166.24     23.37 o 
   8   8   3       14.47       19.78     16.17 o 
   9   8   3        2.36       22.63     17.38 o 
  10   8   3       14.79        9.77     18.01 o 
  11   8   3        9.90       41.73     22.94 o 
  12   8   3      159.07      152.61     29.85 o 
  13   8   3       72.38       74.30     33.95 o 
  14   8   3       50.63       50.04     24.80 o 
  15   8   3       17.46       -8.11     23.76 o 
  16   8   3       64.03       49.67     43.14 o 
 -16   9   3     1013.32      896.27     75.57 o 
 -15   9   3      950.25      854.38     72.52 o 
 -14   9   3     2055.14     2197.76    100.52 o 
 -13   9   3     1882.23     1907.59     90.72 o 
 -12   9   3     2008.35     1782.17     84.72 o 
 -11   9   3     3581.18     3385.73    197.69 o 
 -10   9   3      831.50      820.02     58.79 o 
  -9   9   3      337.00      341.65     45.97 o 
  -8   9   3     2378.30     2387.71     49.99 o 
  -7   9   3     6378.30     6464.77     81.64 o 
  -6   9   3    10972.32    11523.21    114.42 o 
  -5   9   3     3255.96     3101.61     52.93 o 
  -4   9   3     2685.50     2658.21     50.85 o 
  -3   9   3     3391.16     3212.55     41.87 o 
  -2   9   3     3371.31     3257.62     65.50 o 
  -1   9   3     6523.77     6640.23     65.62 o 
   0   9   3     5166.93     5114.93     56.58 o 
   1   9   3      363.13      320.65     19.53 o 
   2   9   3     2062.56     1946.35     37.13 o 
   3   9   3     4090.22     3905.14     47.99 o 
   4   9   3     1599.77     1480.60     31.14 o 
   5   9   3     4197.49     4034.60     61.53 o 
   6   9   3     2354.12     2289.28     48.40 o 
   7   9   3     1302.74     1160.26     37.58 o 
   8   9   3      518.54      540.53     35.87 o 
   9   9   3     1796.20     1652.19     59.01 o 
  10   9   3     1482.50     1428.70     56.15 o 
  11   9   3     2914.41     2850.62    186.72 o 
  12   9   3     1116.18     1142.98     54.89 o 
  13   9   3      547.10      526.49     44.64 o 
  14   9   3      947.26      991.41     56.94 o 
  15   9   3      388.22      459.53     45.78 o 
  16   9   3      941.84      988.93     60.56 o 
 -16  10   3      208.84      304.50     99.48 o 
 -15  10   3       89.27       71.72     74.88 o 
 -14  10   3        4.52       -6.62     38.96 o 
 -13  10   3       44.76       35.64     71.64 o 
 -12  10   3      278.27      280.29     47.03 o 
 -11  10   3      237.23      261.87     46.51 o 
 -10  10   3      155.31      100.28     36.53 o 
  -9  10   3      299.76      331.19     43.87 o 
  -8  10   3      272.41      319.07     31.28 o 
  -7  10   3       34.29       22.05     18.87 o 
  -6  10   3     1219.85     1248.69     36.60 o 
  -5  10   3      211.12      171.00     18.65 o 
  -4  10   3      557.68      614.24     24.18 o 
  -3  10   3      526.17      508.97     25.25 o 
  -2  10   3      406.67      434.24     28.23 o 
  -1  10   3       24.14       36.78     11.10 o 
   0  10   3       87.01      120.81     13.63 o 
   1  10   3      178.47      179.55     16.44 o 
   2  10   3      209.44      236.04     18.76 o 
   3  10   3      828.72      810.78     24.00 o 
   4  10   3      128.82      114.81     16.06 o 
   5  10   3       72.87       70.88     15.61 o 
   6  10   3        1.79       -3.48     12.75 o 
   7  10   3       41.63       59.22     17.23 o 
   8  10   3       31.45       39.81     22.35 o 
   9  10   3        3.91       -2.45     20.48 o 
  10  10   3      148.11      162.49     32.29 o 
  11  10   3       12.55       23.96     26.30 o 
  12  10   3        0.92        0.38     21.88 o 
  13  10   3        1.19       -1.38     24.81 o 
  14  10   3       17.66       -6.32     27.21 o 
  15  10   3       31.53       37.92     26.00 o 
  16  10   3       28.27       80.74     29.45 o 
 -16  11   3     1002.57      983.95     80.42 o 
 -15  11   3      501.22      517.77     61.39 o 
 -14  11   3      473.06      592.83     70.93 o 
 -13  11   3      850.82      857.48     70.30 o 
 -12  11   3     2181.09     2042.34     92.23 o 
 -11  11   3     1386.13     1352.67     87.27 o 
 -10  11   3     2022.97     2102.55    185.48 o 
  -9  11   3      192.40      147.61     48.84 o 
  -8  11   3      343.97      320.21     32.68 o 
  -7  11   3     1661.16     1770.82     56.04 o 
  -6  11   3     1455.56     1384.63     52.46 o 
  -5  11   3      357.30      402.48     25.55 o 
  -4  11   3     1055.83      989.34     30.37 o 
  -3  11   3     2766.06     2617.52     45.76 o 
  -2  11   3     3929.42     3977.95     63.20 o 
  -1  11   3     4065.61     4177.94     53.31 o 
   0  11   3     4762.83     4940.73     65.21 o 
   1  11   3     6828.77     6913.18     87.50 o 
   2  11   3     2644.62     2607.08     42.18 o 
   3  11   3     2733.29     2724.31     49.92 o 
   4  11   3      982.43      982.96     32.39 o 
   5  11   3     3046.26     2964.64     54.52 o 
   6  11   3     1386.00     1342.13     51.49 o 
   7  11   3     2173.86     2004.14     62.26 o 
   8  11   3     1461.59     1436.68     56.77 o 
   9  11   3     1046.19     1041.14     52.39 o 
  10  11   3      841.89      934.73     65.10 o 
  11  11   3      584.71      602.94     45.48 o 
  12  11   3      386.40      415.92     42.68 o 
  13  11   3      112.52      120.64     30.58 o 
  14  11   3      247.06      278.43     38.06 o 
  15  11   3     1260.18     1398.45     67.67 o 
 -15  12   3      265.45      274.42     52.42 o 
 -14  12   3        6.17       59.08     64.46 o 
 -13  12   3       16.79        8.53     28.86 o 
 -12  12   3      198.08      165.91     68.95 o 
 -11  12   3       21.78       33.13     29.97 o 
 -10  12   3      489.91      430.83     51.78 o 
  -9  12   3        2.35        6.48     23.60 o 
  -8  12   3      126.15       59.16     53.15 o 
  -7  12   3       32.68       18.71     23.95 o 
  -6  12   3      186.17      178.05     26.87 o 
  -5  12   3     2560.55     2497.67     80.19 o 
  -4  12   3       17.65        8.07     12.76 o 
  -3  12   3      515.29      507.30     24.54 o 
  -2  12   3       42.65       43.99     18.68 o 
  -1  12   3     2136.97     2222.70     62.18 o 
   0  12   3      355.07      373.21     22.76 o 
   1  12   3       68.34      100.90     14.52 o 
   2  12   3      842.82      824.75     29.88 o 
   3  12   3      651.33      714.31     28.70 o 
   4  12   3     2396.60     2470.94     65.26 o 
   5  12   3      382.51      430.38     34.52 o 
   6  12   3      853.61      857.76     45.07 o 
   7  12   3        3.04       16.30     20.90 o 
   8  12   3      781.65      709.72     59.82 o 
   9  12   3       12.65       25.07     20.45 o 
  10  12   3      506.80      486.32     41.72 o 
  11  12   3      636.09      587.92     45.91 o 
  12  12   3       12.43       -7.26     20.68 o 
  13  12   3        1.96      -22.37     22.37 o 
  14  12   3       89.44       67.22     42.39 o 
  15  12   3      214.75      205.82     35.71 o 
 -14  13   3      529.43      559.75     65.06 o 
 -13  13   3      645.50      701.28    112.58 o 
 -12  13   3     1172.91     1087.74     77.76 o 
 -11  13   3      940.08      993.01     72.79 o 
 -10  13   3     2478.86     2416.09     99.27 o 
  -9  13   3     1045.30     1087.28    162.86 o 
  -8  13   3     1319.44     1407.52     74.30 o 
  -7  13   3       95.46       87.44     23.56 o 
  -6  13   3     1219.67     1334.25     52.02 o 
  -5  13   3     3034.99     3142.40     74.49 o 
  -4  13   3       86.89       85.29     15.69 o 
  -3  13   3     3767.07     3583.70     66.07 o 
  -2  13   3     1028.99     1004.90     53.31 o 
  -1  13   3     1619.67     1542.67     60.92 o 
   0  13   3     3836.35     3937.46     65.07 o 
   1  13   3     8059.27     8114.85     95.84 o 
   2  13   3     5650.09     5689.41     76.24 o 
   3  13   3     1188.26     1259.69     46.90 o 
   4  13   3     2750.56     2574.60     82.85 o 
   5  13   3     1917.12     1988.69     68.08 o 
   6  13   3      956.90      930.35     46.46 o 
   7  13   3      236.30      294.27     34.48 o 
   8  13   3      777.02      767.73     51.39 o 
   9  13   3      503.14      520.63     42.73 o 
  10  13   3      262.34      289.67     35.68 o 
  11  13   3     1373.29     1394.58     62.05 o 
  12  13   3      562.76      580.70     48.93 o 
  13  13   3      502.67      492.49     46.69 o 
  14  13   3      588.38      624.52     52.52 o 
 -14  14   3       70.15       42.81     74.52 o 
 -13  14   3        0.01       -6.27     41.30 o 
 -12  14   3       10.30       -8.70     56.74 o 
 -11  14   3        0.35       12.54     51.35 o 
 -10  14   3        4.83      -10.59     25.66 o 
  -9  14   3      199.66      125.42     38.96 o 
  -8  14   3       50.58       15.88     43.81 o 
  -7  14   3       24.11       48.99     23.33 o 
  -6  14   3       77.41       64.83     22.54 o 
  -5  14   3      514.02      539.26     32.33 o 
  -4  14   3       31.89       11.62     16.54 o 
  -3  14   3       62.30       41.39     17.72 o 
  -2  14   3     1103.60     1180.39     46.55 o 
  -1  14   3      434.02      405.22     26.48 o 
   0  14   3     1154.71     1133.96     37.92 o 
   1  14   3      224.55      228.77     23.87 o 
   2  14   3      124.45      109.00     30.22 o 
   3  14   3     1537.30     1442.47     49.98 o 
   4  14   3      459.18      484.60     35.69 o 
   5  14   3     1473.31     1316.10     52.98 o 
   6  14   3      938.39      932.94     51.12 o 
   7  14   3      101.37       55.77     25.37 o 
   8  14   3      105.03       82.24     26.36 o 
   9  14   3       36.35       10.58     22.35 o 
  10  14   3       65.48       99.91     28.43 o 
  11  14   3        7.46      -16.03     21.94 o 
  12  14   3       19.96       51.99     26.17 o 
  13  14   3        4.09      -21.83     21.83 o 
  14  14   3        1.50       70.24     29.22 o 
 -13  15   3      540.95      575.65     66.56 o 
 -12  15   3      567.50      494.28     62.16 o 
 -11  15   3      825.34      866.43     72.63 o 
 -10  15   3     1325.56     1246.75     76.34 o 
  -9  15   3     2100.19     2206.19     95.43 o 
  -8  15   3     3159.36     2995.76    107.16 o 
  -7  15   3     6138.96     5998.84    113.09 o 
  -6  15   3     2722.69     2730.64    114.97 o 
  -5  15   3     2032.66     2058.21     55.66 o 
  -4  15   3      579.59      604.09     33.81 o 
  -3  15   3      258.29      268.69     37.32 o 
  -2  15   3     1031.27      964.93     33.59 o 
  -1  15   3     2789.11     2650.46     74.54 o 
   0  15   3     3915.57     4095.17    104.39 o 
   1  15   3     3390.42     3282.46     95.33 o 
   2  15   3     2515.35     2434.38     83.79 o 
   3  15   3     3830.64     4010.52    110.17 o 
   4  15   3     4948.00     4813.93     94.24 o 
   5  15   3     2188.87     2198.76     66.76 o 
   6  15   3      308.30      388.85     49.03 o 
   7  15   3       15.89       45.82     22.26 o 
   8  15   3       95.54       98.83     27.70 o 
   9  15   3       79.55      138.75     36.54 o 
  10  15   3     2412.91     2337.43     77.87 o 
  11  15   3     1094.54     1117.79    108.38 o 
  12  15   3     2170.81     2277.97     80.92 o 
  13  15   3     1837.15     1896.99     83.32 o 
 -12  16   3       23.19       39.55     32.98 o 
 -11  16   3        1.36       32.56     38.07 o 
 -10  16   3       10.22        7.11     25.82 o 
  -9  16   3      117.94       93.35     35.20 o 
  -8  16   3        5.44       55.63     28.69 o 
  -7  16   3       38.99       36.15     23.08 o 
  -6  16   3       18.56        4.54     16.05 o 
  -5  16   3        9.56        5.45     15.68 o 
  -4  16   3      220.02      192.09     23.75 o 
  -3  16   3      372.18      345.87     39.19 o 
  -2  16   3        1.81       -0.45     20.48 o 
  -1  16   3      432.39      485.51     43.60 o 
   0  16   3       13.59       15.87     23.81 o 
   1  16   3      198.76      239.07     38.13 o 
   2  16   3       28.26        3.80     23.19 o 
   3  16   3      196.39      191.16     51.71 o 
   4  16   3       26.63       13.58     26.40 o 
   5  16   3      285.07      276.72     46.33 o 
   6  16   3       22.01       19.99     21.92 o 
   7  16   3       86.98      109.57     25.97 o 
   8  16   3       46.45       69.26     24.45 o 
   9  16   3        4.63      -26.88     30.71 o 
  10  16   3        2.74        2.23     22.48 o 
  11  16   3       44.36       61.99     25.73 o 
  12  16   3        4.95       31.05     25.51 o 
 -11  17   3      880.19      840.40    123.36 o 
 -10  17   3      427.44      422.82     54.97 o 
  -9  17   3      644.33      692.44     96.96 o 
  -8  17   3     1797.60     1931.01    117.79 o 
  -7  17   3     1260.85     1068.89     68.36 o 
  -6  17   3     1329.61     1337.80     48.94 o 
  -5  17   3      798.34      894.33     51.47 o 
  -4  17   3      404.85      523.83     53.80 o 
  -3  17   3      136.39      178.61     23.00 o 
  -2  17   3     1673.89     1737.47     89.60 o 
  -1  17   3     2552.04     2580.21     86.63 o 
   0  17   3     2215.84     2062.05     79.75 o 
   1  17   3      297.94      314.22     40.44 o 
   2  17   3      120.31      148.65     33.48 o 
   3  17   3      628.13      612.49     54.56 o 
   4  17   3     1937.26     1915.33     89.96 o 
   5  17   3     1117.14     1182.06     68.68 o 
   6  17   3      845.59      891.53     67.28 o 
   7  17   3      684.00      727.29     48.15 o 
   8  17   3      381.58      368.27     39.20 o 
   9  17   3      883.30      979.48     59.47 o 
  10  17   3     1074.22     1125.89     59.89 o 
  11  17   3      443.86      489.44     47.71 o 
 -10  18   3      205.63      315.02    115.82 o 
  -9  18   3      115.82      174.26     36.89 o 
  -8  18   3       79.26       68.51     42.73 o 
  -7  18   3       38.67       24.80     20.64 o 
  -6  18   3        7.28       11.50     16.32 o 
  -5  18   3       62.73       39.15     20.16 o 
  -4  18   3        1.26       24.10     40.38 o 
  -3  18   3        1.63       54.42     29.07 o 
  -2  18   3      613.55      593.93     53.07 o 
  -1  18   3      710.56      631.93     55.04 o 
   0  18   3      402.62      441.07     46.73 o 
   1  18   3       36.00       37.55     36.45 o 
   2  18   3       80.98       84.41     30.62 o 
   3  18   3       61.38       48.36     46.69 o 
   4  18   3       43.46       48.03     32.76 o 
   5  18   3       66.72      111.47     35.99 o 
   6  18   3      368.63      384.20     53.19 o 
   7  18   3       35.43      -16.14     37.53 o 
   8  18   3      124.00      106.24     38.96 o 
   9  18   3       30.10        1.06     29.21 o 
  10  18   3        3.45        1.44     30.60 o 
  -9  19   3      893.70     1133.59     82.78 o 
  -8  19   3     1326.92     1370.37    121.72 o 
  -7  19   3      602.90      656.71     48.85 o 
  -6  19   3      954.60     1001.99     68.83 o 
  -5  19   3     1063.88     1023.23     65.07 o 
  -4  19   3     1273.45     1209.18     81.88 o 
  -3  19   3      846.11     1012.35     98.22 o 
  -2  19   3     1002.37     1110.73     67.88 o 
  -1  19   3      686.10      669.62     56.57 o 
   0  19   3      490.53      734.39     89.42 o 
   1  19   3     1430.22     1337.20     88.88 o 
   2  19   3     1474.89     1462.14     75.08 o 
   3  19   3     1108.67     1103.00     70.29 o 
   4  19   3     1234.56     1097.72     73.87 o 
   5  19   3      987.11     1064.37     73.67 o 
   6  19   3      909.64      890.02     71.01 o 
   7  19   3      561.69      501.66     61.18 o 
   8  19   3      416.66      453.47    112.76 o 
   9  19   3      618.67      597.52     66.02 o 
  -8  20   3       74.85       62.85     76.85 o 
  -7  20   3       59.85       93.78     37.27 o 
  -6  20   3      150.83      136.41     69.67 o 
  -5  20   3      200.87      190.60     58.54 o 
  -4  20   3       18.76       24.63     26.13 o 
  -3  20   3       13.99        1.41     26.02 o 
  -2  20   3       21.68       17.91     26.24 o 
  -1  20   3      243.39      224.11     41.67 o 
   0  20   3       13.08       -0.52     26.49 o 
   1  20   3        1.65        7.54     39.50 o 
   2  20   3       46.12       -9.48     45.97 o 
   3  20   3       50.62       71.26     34.80 o 
   4  20   3       22.12       85.44     44.53 o 
   5  20   3        0.29        3.99     29.29 o 
   6  20   3        0.40      -33.94     33.94 o 
   7  20   3        5.49       80.21     37.54 o 
  -5  21   3      709.27      727.93     93.73 o 
  -4  21   3      857.94      688.51     61.95 o 
  -3  21   3      559.56      516.82     55.48 o 
  -2  21   3      592.65      581.40     58.27 o 
  -1  21   3     1054.63     1060.86     72.19 o 
   0  21   3      351.90      384.19     64.82 o 
   1  21   3      672.09      597.93     88.70 o 
   2  21   3      825.77      797.60    100.55 o 
   3  21   3      917.13     1032.65     73.64 o 
   4  21   3      374.60      364.23     56.02 o 
   5  21   3      367.06      441.11     73.08 o 
  -2  22   3       11.94      -25.95     25.95 o 
  -1  22   3        0.12       26.48     29.59 o 
   0  22   3        0.68       -6.84     27.96 o 
   1  22   3       31.87       60.00     30.20 o 
 -17   0   4     1209.68     1500.03    100.19 o 
 -16   0   4     1324.56     1584.78    105.94 o 
 -15   0   4     1606.10     1792.69     75.46 o 
 -14   0   4      384.62      397.74     41.98 o 
 -13   0   4     1103.67      976.36     55.72 o 
 -12   0   4      124.40       87.49     27.02 o 
 -11   0   4      815.48      801.47     48.70 o 
 -10   0   4     5307.20     4847.09    182.79 o 
  -9   0   4     1150.44      966.20     49.12 o 
  -8   0   4     6276.61     6494.21    115.39 o 
  -7   0   4     3602.11     3415.38     78.00 o 
  -6   0   4      900.44      738.57     36.95 o 
  -5   0   4      207.93      155.01     20.62 o 
  -4   0   4        5.45       44.59     14.37 o 
  -3   0   4     2868.03     2784.51     39.09 o 
  -2   0   4      119.11      106.90     11.21 o 
  -1   0   4     4688.00     4652.26     59.02 o 
   0   0   4      817.77      872.37     26.00 o 
   1   0   4    13496.49    14027.59    129.32 o 
   2   0   4    13635.54    14712.46    160.53 o 
   3   0   4    29930.68    31831.31    340.77 o 
   4   0   4    25893.05    27698.67    228.45 o 
   5   0   4      178.42      160.94     17.91 o 
   6   0   4       75.85       48.70     14.51 o 
   7   0   4      580.24      535.62     39.49 o 
   8   0   4     1012.46      963.68     39.17 o 
   9   0   4      210.99      204.34     28.74 o 
  10   0   4      178.42      248.29     32.12 o 
  11   0   4      109.67       98.73     29.22 o 
  12   0   4       61.91      101.65     40.58 o 
  13   0   4      752.74      766.71     84.39 o 
  14   0   4     1621.15     1704.37    115.64 o 
  15   0   4      747.71      976.08     95.88 o 
  16   0   4      343.26      234.14     67.51 o 
  17   0   4      211.16      253.90     63.20 o 
 -18   1   4       88.19      136.11     43.09 o 
 -17   1   4       76.90      114.87     30.41 o 
 -16   1   4       89.94       97.32     29.71 o 
 -15   1   4        4.24        5.88     14.85 o 
 -14   1   4       68.94       41.28     19.08 o 
 -13   1   4        7.69        6.92     17.19 o 
 -12   1   4       16.85       29.62     18.04 o 
 -11   1   4      203.64      179.71     21.57 o 
 -10   1   4      321.35      364.37     25.38 o 
  -9   1   4       72.42       36.53     14.69 o 
  -8   1   4       85.38      116.03     17.74 o 
  -7   1   4     4399.68     4557.17     64.56 o 
  -6   1   4     1234.50     1300.41     23.65 o 
  -5   1   4       69.05       71.13      8.65 o 
  -4   1   4      323.35      352.46     13.83 o 
  -3   1   4      178.75      204.63     13.03 o 
  -2   1   4      143.39      186.71     12.29 o 
  -1   1   4      142.13      148.24     10.64 o 
   0   1   4        3.44       10.37      7.18 o 
   1   1   4      452.24      456.98     16.75 o 
   2   1   4        3.76       -3.70      6.24 o 
   3   1   4       25.72       10.51      8.05 o 
   4   1   4      914.62      946.47     24.16 o 
   5   1   4      436.22      405.05     18.11 o 
   6   1   4      932.50      995.97     28.64 o 
   7   1   4      313.53      303.01     27.87 o 
   8   1   4      182.09      194.70     17.89 o 
   9   1   4      156.29      132.01     16.50 o 
  10   1   4        0.03       18.75     15.08 o 
  11   1   4       70.68       84.72     19.38 o 
  12   1   4      392.25      379.97     36.19 o 
  13   1   4        0.24       13.98     22.00 o 
  14   1   4      160.40      170.67     41.90 o 
  15   1   4       23.12       26.29     34.76 o 
  16   1   4        0.96      -13.84     29.83 o 
  17   1   4       53.01       -5.45     31.83 o 
 -17   2   4      472.76      525.17    113.66 o 
 -16   2   4      626.67      687.12     57.75 o 
 -15   2   4      768.09      786.72     59.66 o 
 -14   2   4      695.30      696.60     36.36 o 
 -13   2   4     1142.00     1156.84     54.22 o 
 -12   2   4     3438.56     3266.64     81.79 o 
 -11   2   4     1632.07     1632.60     45.98 o 
 -10   2   4     3209.37     3077.43     59.01 o 
  -9   2   4     7439.05     7491.71     93.20 o 
  -8   2   4     3166.56     3062.68     54.65 o 
  -7   2   4    18562.19    19884.57    162.89 o 
  -6   2   4     9762.38    10031.69     88.21 o 
  -5   2   4     2480.68     2266.11     32.98 o 
  -4   2   4     9401.04    10149.12     79.98 o 
  -3   2   4     3271.42     3230.55     39.08 o 
  -2   2   4     1260.04     1187.55     23.52 o 
  -1   2   4     4775.53     4736.45     48.93 o 
   0   2   4     1852.94     1650.29     28.08 o 
   1   2   4       23.27        5.34      7.41 o 
   2   2   4    13669.67    14016.27    102.64 o 
   3   2   4     8441.09     8645.87     75.38 o 
   4   2   4      991.53      871.89     24.59 o 
   5   2   4     5499.73     5316.51     59.09 o 
   6   2   4      360.84      289.85     19.13 o 
   7   2   4     1018.63      922.26     49.19 o 
   8   2   4     2493.96     2490.08     44.45 o 
   9   2   4     1004.94      869.82     31.06 o 
  10   2   4     2030.24     1969.33     43.51 o 
  11   2   4     2895.28     2818.45     62.70 o 
  12   2   4     2166.65     2240.43     58.39 o 
  13   2   4     2370.67     2380.67     70.80 o 
  14   2   4     2790.04     2734.20     83.43 o 
  15   2   4      694.26      727.97     61.96 o 
  16   2   4     1137.67     1237.21     75.84 o 
  17   2   4      908.79      964.91     90.32 o 
 -17   3   4       11.25       52.20     26.63 o 
 -16   3   4        4.88       42.02     25.95 o 
 -15   3   4        3.68       18.11     24.60 o 
 -14   3   4      961.08      980.66     48.68 o 
 -13   3   4      146.96      140.66     20.56 o 
 -12   3   4      990.40      981.37     38.61 o 
 -11   3   4     1447.54     1350.63     42.44 o 
 -10   3   4     1222.73     1284.78     40.49 o 
  -9   3   4     2507.25     2663.05     53.31 o 
  -8   3   4       72.81       73.72     14.94 o 
  -7   3   4      588.70      604.50     25.55 o 
  -6   3   4     1054.22     1109.36     25.27 o 
  -5   3   4     8179.99     9544.28     79.63 o 
  -4   3   4      333.78      392.45     18.77 o 
  -3   3   4     1251.56     1300.56     25.48 o 
  -2   3   4      386.81      437.75     16.29 o 
  -1   3   4      621.70      602.70     18.66 o 
   0   3   4     2431.08     2752.51     37.26 o 
   1   3   4      488.87      473.64     17.03 o 
   2   3   4     1079.01     1046.04     23.99 o 
   3   3   4       73.28       83.88     10.62 o 
   4   3   4     2236.60     2319.77     47.09 o 
   5   3   4      686.68      667.89     26.25 o 
   6   3   4       78.38       80.39     13.89 o 
   7   3   4       37.69       46.66     18.83 o 
   8   3   4       37.70       52.52     13.04 o 
   9   3   4      195.53      221.97     18.54 o 
  10   3   4     1232.34     1171.73     42.14 o 
  11   3   4      475.96      494.65     32.69 o 
  12   3   4      588.38      504.04     34.26 o 
  13   3   4       80.84       88.44     22.65 o 
  14   3   4       72.13       80.27     35.42 o 
  15   3   4      358.20      348.52     92.65 o 
  16   3   4      583.25      514.62     56.53 o 
  17   3   4      261.03      234.50     46.83 o 
 -17   4   4      598.24      569.17     58.16 o 
 -16   4   4     1156.16     1148.46     71.15 o 
 -15   4   4      505.11      496.86     53.32 o 
 -14   4   4     1271.54     1261.07     72.36 o 
 -13   4   4     1879.83     1894.82     83.26 o 
 -12   4   4     1474.52     1476.93     54.71 o 
 -11   4   4     1483.37     1352.82     42.04 o 
 -10   4   4      583.29      603.05     31.41 o 
  -9   4   4     1277.22     1276.00     57.09 o 
  -8   4   4     6293.31     6446.77     94.82 o 
  -7   4   4     2924.29     2823.21     55.98 o 
  -6   4   4     3143.29     3042.34     50.04 o 
  -5   4   4     6591.54     6859.11     69.77 o 
  -4   4   4     4251.56     4175.68     39.80 o 
  -3   4   4     3166.20     3077.05     40.06 o 
  -2   4   4     8198.37     8760.24     74.34 o 
  -1   4   4     1792.64     1790.32     33.72 o 
   0   4   4     1689.62     1654.94     29.23 o 
   1   4   4     3883.54     3588.67     76.41 o 
   2   4   4     3844.07     3715.87     45.42 o 
   3   4   4     1382.21     1355.28     27.93 o 
   4   4   4     2376.25     2252.64     36.43 o 
   5   4   4     1496.71     1330.42     28.98 o 
   6   4   4     2923.32     2724.48     46.61 o 
   7   4   4     2497.97     2354.01     42.23 o 
   8   4   4      920.79      838.43     29.76 o 
   9   4   4     3373.67     3296.80     63.80 o 
  10   4   4     1409.77     1246.76     50.12 o 
  11   4   4     1330.52     1298.19     51.47 o 
  12   4   4     1917.37     1879.85     54.96 o 
  13   4   4     2103.26     2022.55     58.77 o 
  14   4   4      812.70      936.96     53.03 o 
  15   4   4      613.94      595.60     40.16 o 
  16   4   4      388.03      387.48     51.48 o 
  17   4   4      235.57      263.59     72.54 o 
 -17   5   4      110.75      149.69     45.07 o 
 -16   5   4        3.03       70.62     30.54 o 
 -15   5   4      115.95       86.97     32.96 o 
 -14   5   4      256.18      183.95     40.39 o 
 -13   5   4      327.73      349.89     51.17 o 
 -12   5   4       27.13       27.58     19.08 o 
 -11   5   4      203.22      181.58     40.58 o 
 -10   5   4      364.81      331.52     23.58 o 
  -9   5   4       87.02      100.61     17.62 o 
  -8   5   4      477.34      449.98     28.09 o 
  -7   5   4      166.36      171.74     17.34 o 
  -6   5   4      811.04      843.90     21.50 o 
  -5   5   4        3.84        9.88      7.19 o 
  -4   5   4      403.14      444.77     14.84 o 
  -3   5   4     1014.25     1131.81     25.02 o 
  -2   5   4       23.66       11.77      8.32 o 
  -1   5   4     1110.54     1160.16     31.08 o 
   0   5   4     5011.86     5840.46     59.18 o 
   1   5   4        1.79        1.45      7.76 o 
   2   5   4      568.36      555.35     19.14 o 
   3   5   4      113.61      116.19     11.70 o 
   4   5   4      332.36      362.72     17.13 o 
   5   5   4     1680.55     1753.28     36.38 o 
   6   5   4     1133.77     1146.46     30.81 o 
   7   5   4      254.29      304.90     18.08 o 
   8   5   4        8.35       12.66     16.17 o 
   9   5   4       14.70        3.33     15.92 o 
  10   5   4       82.59       92.22     20.78 o 
  11   5   4        5.27       -7.34     17.78 o 
  12   5   4        7.99      -16.24     16.24 o 
  13   5   4       41.68       50.12     30.94 o 
  14   5   4      170.73      191.53     27.84 o 
  15   5   4       11.20        9.97     20.18 o 
  16   5   4      163.11      176.57     32.55 o 
  17   5   4        0.09       -6.82     38.43 o 
 -17   6   4      393.03      386.50     53.43 o 
 -16   6   4      358.50      418.54     99.30 o 
 -15   6   4      852.35      999.92     80.62 o 
 -14   6   4     1309.34     1292.59    141.67 o 
 -13   6   4      332.89      468.58     52.51 o 
 -12   6   4      108.30      195.43     39.86 o 
 -11   6   4        3.89        9.90     16.33 o 
 -10   6   4     1855.74     1955.19     58.91 o 
  -9   6   4     5074.18     4957.96     91.25 o 
  -8   6   4     5162.12     5104.91     71.00 o 
  -7   6   4     1762.21     1690.55     40.33 o 
  -6   6   4     2372.21     2365.45     36.15 o 
  -5   6   4     3128.29     3060.13     36.85 o 
  -4   6   4     6568.04     6596.74     57.29 o 
  -3   6   4     9101.30     9987.62     84.14 o 
  -2   6   4     8618.91     8955.91     78.33 o 
  -1   6   4     1262.57     1170.18     26.29 o 
   0   6   4     5025.87     5076.27     55.41 o 
   1   6   4     2859.11     2701.73     49.89 o 
   2   6   4     1437.78     1181.54     26.90 o 
   3   6   4     2129.22     1842.71     33.64 o 
   4   6   4     1867.72     1585.09     38.07 o 
   5   6   4      840.13      613.08     23.08 o 
   6   6   4      623.00      522.16     25.55 o 
   7   6   4     1866.14     1905.39     46.59 o 
   8   6   4     4492.92     4567.80    122.89 o 
   9   6   4     3420.12     3465.46     79.16 o 
  10   6   4     1508.44     1419.90     46.23 o 
  11   6   4      567.84      529.59     34.14 o 
  12   6   4      660.30      667.79     44.94 o 
  13   6   4     1825.96     1838.58     78.94 o 
  14   6   4     1675.79     1636.77     66.06 o 
  15   6   4     1144.80     1127.06     59.83 o 
  16   6   4        2.03       -8.34     22.93 o 
 -17   7   4       49.09       72.19     75.06 o 
 -16   7   4        9.24       36.32     42.02 o 
 -15   7   4        4.84       46.15     50.28 o 
 -14   7   4       14.89       16.16     25.04 o 
 -13   7   4       34.59       71.75     39.86 o 
 -12   7   4       43.33       20.82     26.21 o 
 -11   7   4        2.55        0.25     27.20 o 
 -10   7   4        0.02        9.95     15.72 o 
  -9   7   4      364.11      326.59     30.14 o 
  -8   7   4       23.67       39.29     18.64 o 
  -7   7   4        7.38        7.48     14.33 o 
  -6   7   4      310.10      349.03     19.33 o 
  -5   7   4      293.29      318.47     14.47 o 
  -4   7   4       98.36       88.57     10.09 o 
  -3   7   4       76.98       85.83     11.53 o 
  -2   7   4      389.40      455.55     18.59 o 
  -1   7   4      665.49      704.50     22.20 o 
   0   7   4      515.71      529.94     20.06 o 
   1   7   4       92.32       84.92     11.72 o 
   2   7   4      254.65      268.35     15.72 o 
   3   7   4      196.69      202.84     15.72 o 
   4   7   4       61.16       53.55     11.50 o 
   5   7   4        9.77       17.46      9.65 o 
   6   7   4      106.65       72.45     21.04 o 
   7   7   4      214.28      238.73     22.70 o 
   8   7   4       53.11       33.20     17.58 o 
   9   7   4      173.24      164.79     22.95 o 
  10   7   4       12.81      -15.82     16.42 o 
  11   7   4        0.26      -12.18     16.72 o 
  12   7   4       31.71       53.67     20.73 o 
  13   7   4        0.55       -8.49     21.19 o 
  14   7   4        1.14      -17.14     20.41 o 
  15   7   4       23.79       14.32     24.98 o 
  16   7   4       37.58       14.22     24.41 o 
 -16   8   4      478.95      552.81     63.24 o 
 -15   8   4      909.76     1048.60    100.19 o 
 -14   8   4     1454.63     1316.31     78.74 o 
 -13   8   4     1146.67     1249.95     81.88 o 
 -12   8   4     2265.58     2221.66     93.61 o 
 -11   8   4     2922.04     3173.32    107.46 o 
 -10   8   4     1733.73     1595.95    133.59 o 
  -9   8   4     4205.92     4224.16     85.46 o 
  -8   8   4     3919.18     4052.12    101.37 o 
  -7   8   4      808.91      785.92     38.03 o 
  -6   8   4     3232.93     3118.51     53.82 o 
  -5   8   4     3023.74     2999.46     38.74 o 
  -4   8   4      822.22      726.84     20.56 o 
  -3   8   4     3579.75     3423.69     46.31 o 
  -2   8   4     4489.42     4434.52     53.43 o 
  -1   8   4     1910.68     1788.08     34.01 o 
   0   8   4     3842.69     3826.93     49.75 o 
   1   8   4     3822.70     3838.97     49.88 o 
   2   8   4      744.72      703.51     22.83 o 
   3   8   4     1780.35     1697.42     33.46 o 
   4   8   4     1264.46     1223.59     30.89 o 
   5   8   4     1432.14     1418.28     50.31 o 
   6   8   4     2353.58     2190.21     49.00 o 
   7   8   4     1353.39     1262.85     39.90 o 
   8   8   4     1329.98     1311.79     43.14 o 
   9   8   4     1253.36     1241.01     43.63 o 
  10   8   4     1120.94     1118.53     44.06 o 
  11   8   4      465.65      527.47     41.86 o 
  12   8   4     1570.98     1578.59     62.33 o 
  13   8   4      876.62      956.12     54.97 o 
  14   8   4      648.84      662.55     49.69 o 
  15   8   4     1219.23     1255.71     64.73 o 
  16   8   4      712.60      738.90     54.96 o 
 -16   9   4        1.23       42.63     41.12 o 
 -15   9   4       48.16       97.40     33.38 o 
 -14   9   4       71.90       99.75     45.43 o 
 -13   9   4       85.24      106.22     41.84 o 
 -12   9   4       39.29       66.86     37.71 o 
 -11   9   4       49.32       96.60     31.41 o 
 -10   9   4       60.60       59.93     36.09 o 
  -9   9   4       49.60       24.32     29.05 o 
  -8   9   4       96.06       55.85     19.13 o 
  -7   9   4       68.41       73.51     19.94 o 
  -6   9   4      506.91      561.84     34.71 o 
  -5   9   4        1.17       -6.69     10.68 o 
  -4   9   4      391.72      415.31     26.34 o 
  -3   9   4      447.88      468.67     20.27 o 
  -2   9   4        0.02       -6.12      9.51 o 
  -1   9   4      585.65      606.39     22.64 o 
   0   9   4      336.57      373.89     26.38 o 
   1   9   4      947.90     1028.21     27.79 o 
   2   9   4       60.19       49.08     11.71 o 
   3   9   4      163.68      181.08     16.42 o 
   4   9   4       37.34       32.04     15.34 o 
   5   9   4      137.14      160.95     19.23 o 
   6   9   4     1126.68     1112.73     37.27 o 
   7   9   4       24.36       22.11     16.15 o 
   8   9   4        0.02      -11.40     15.70 o 
   9   9   4      189.53      178.91     23.68 o 
  10   9   4       74.31       30.66     22.84 o 
  11   9   4       89.30       93.55     26.04 o 
  12   9   4        0.01       -7.30     20.94 o 
  13   9   4      111.77       89.43     29.34 o 
  14   9   4       26.83       12.85     23.72 o 
  15   9   4       23.67        8.56     23.25 o 
  16   9   4       17.70       26.05     28.19 o 
 -16  10   4       85.53      131.44     69.67 o 
 -15  10   4      305.37      401.01     54.19 o 
 -14  10   4      217.70      274.39     47.76 o 
 -13  10   4     1219.48     1262.67     77.73 o 
 -12  10   4     2884.47     2723.65    161.96 o 
 -11  10   4     5524.76     5445.59    295.73 o 
 -10  10   4     1775.38     1739.14     84.01 o 
  -9  10   4      165.97      157.65     36.95 o 
  -8  10   4     1854.15     1812.05    106.48 o 
  -7  10   4     1793.98     1645.67     53.88 o 
  -6  10   4     3299.26     3352.83     62.14 o 
  -5  10   4     5521.44     5522.85     68.62 o 
  -4  10   4      984.44      909.38     29.14 o 
  -3  10   4     1969.05     1928.87     45.82 o 
  -2  10   4     1696.82     1726.49     35.33 o 
  -1  10   4     3056.64     2923.40     45.83 o 
   0  10   4     1144.59     1139.31     36.08 o 
   1  10   4     2154.57     2101.06     39.24 o 
   2  10   4      314.51      277.04     19.75 o 
   3  10   4      999.04      896.35     45.87 o 
   4  10   4      922.01      890.55     62.71 o 
   5  10   4      723.45      672.40     30.13 o 
   6  10   4     4108.08     4099.29     69.05 o 
   7  10   4     1279.52     1310.93     41.74 o 
   8  10   4      330.66      299.06     40.86 o 
   9  10   4      651.20      608.56     42.26 o 
  10  10   4     1197.17     1106.68     56.94 o 
  11  10   4     1440.65     1485.92     60.87 o 
  12  10   4     1900.62     1825.09    107.77 o 
  13  10   4      328.52      360.56     42.21 o 
  14  10   4       10.83       17.29     29.98 o 
  15  10   4      728.76      775.75     56.94 o 
 -15  11   4       60.43      137.36     50.99 o 
 -14  11   4       11.46       42.26     35.19 o 
 -13  11   4       66.74       83.82     34.49 o 
 -12  11   4       54.72       99.43     33.96 o 
 -11  11   4      164.03      259.35     46.97 o 
 -10  11   4       30.09        8.02     26.55 o 
  -9  11   4      600.29      688.01     58.42 o 
  -8  11   4      153.29      123.89     33.41 o 
  -7  11   4        0.04      -16.39     34.65 o 
  -6  11   4      366.33      377.54     22.29 o 
  -5  11   4        2.71        5.01     11.87 o 
  -4  11   4       11.40       13.37     12.29 o 
  -3  11   4        2.30       -3.26     13.42 o 
  -2  11   4      407.62      369.91     24.88 o 
  -1  11   4      163.49      158.73     16.63 o 
   0  11   4      154.81      176.09     20.26 o 
   1  11   4       36.68       37.67     14.51 o 
   2  11   4      350.34      373.90     22.32 o 
   3  11   4      262.42      240.31     35.40 o 
   4  11   4      464.23      422.72     25.50 o 
   5  11   4        1.83      -11.75     11.75 o 
   6  11   4       34.45       10.79     16.59 o 
   7  11   4        6.65        7.98     27.74 o 
   8  11   4       27.09       13.12     28.40 o 
   9  11   4      151.17      169.65     28.89 o 
  10  11   4        3.33      -11.09     26.15 o 
  11  11   4      136.43      142.66     29.19 o 
  12  11   4       51.72       25.62     29.17 o 
  13  11   4       80.00       24.14     23.41 o 
  14  11   4      164.55      146.99     32.39 o 
  15  11   4       96.90      105.97     30.92 o 
 -15  12   4      678.52      674.05     71.17 o 
 -14  12   4     1475.87     1548.85     90.86 o 
 -13  12   4      965.04     1027.55    147.24 o 
 -12  12   4     1150.14     1226.24     79.01 o 
 -11  12   4     2056.83     1985.10    142.39 o 
 -10  12   4     1034.12     1010.74     71.43 o 
  -9  12   4      737.17      787.65     62.28 o 
  -8  12   4       83.41       26.70     41.48 o 
  -7  12   4      973.47      909.99     91.57 o 
  -6  12   4     1471.09     1526.42     44.52 o 
  -5  12   4     1750.75     1638.15     40.01 o 
  -4  12   4     4128.05     4068.60     61.31 o 
  -3  12   4     4075.58     4112.86     74.72 o 
  -2  12   4     3080.57     3116.31     60.24 o 
  -1  12   4     3715.36     3837.46     65.81 o 
   0  12   4     6461.51     6568.52    125.79 o 
   1  12   4     2593.27     2660.84     50.63 o 
   2  12   4     2514.73     2467.36     67.94 o 
   3  12   4     3323.42     3130.16     62.17 o 
   4  12   4     4182.99     3912.27     66.32 o 
   5  12   4     4339.71     4096.34     69.07 o 
   6  12   4     1920.61     1879.17     62.19 o 
   7  12   4     2969.93     2872.22     78.55 o 
   8  12   4     1825.99     1833.88     79.85 o 
   9  12   4     1196.65     1156.80     54.86 o 
  10  12   4     1137.35     1077.00     55.31 o 
  11  12   4     1211.40     1318.69     61.58 o 
  12  12   4      203.21      223.95     36.14 o 
  13  12   4        2.04       20.10     36.23 o 
  14  12   4      186.19      256.52     37.49 o 
 -14  13   4       57.75      116.16     44.06 o 
 -13  13   4       29.36       28.37     31.24 o 
 -12  13   4        1.63      -12.33     35.19 o 
 -11  13   4        3.37       53.57     29.44 o 
 -10  13   4        1.05      -36.92     60.15 o 
  -9  13   4       16.86       -4.91     25.99 o 
  -8  13   4      597.00      595.05     56.70 o 
  -7  13   4      328.89      268.77     31.73 o 
  -6  13   4        2.97       11.45     19.30 o 
  -5  13   4      160.38      153.01     18.73 o 
  -4  13   4      157.11      179.52     20.72 o 
  -3  13   4       13.25        3.68     17.26 o 
  -2  13   4      838.95      829.56     34.58 o 
  -1  13   4      433.55      423.86     32.02 o 
   0  13   4       45.16       15.62     26.41 o 
   1  13   4      185.33      179.70     27.58 o 
   2  13   4      267.29      271.37     22.21 o 
   3  13   4       61.70       52.26     15.13 o 
   4  13   4        0.00       32.68     20.60 o 
   5  13   4      139.62      121.17     38.99 o 
   6  13   4       50.78       17.35     21.54 o 
   7  13   4      346.74      346.79     36.14 o 
   8  13   4      592.49      634.17     44.92 o 
   9  13   4      180.79      147.51     30.61 o 
  10  13   4       45.65       40.59     25.07 o 
  11  13   4       52.99       25.11     24.41 o 
  12  13   4       25.71       47.42     26.49 o 
  13  13   4       21.97       79.80     29.19 o 
  14  13   4      120.66      104.47     30.40 o 
 -13  14   4     1039.39      915.52     76.78 o 
 -12  14   4      529.71      567.41     63.88 o 
 -11  14   4      817.55      815.63     75.59 o 
 -10  14   4     1451.79     1485.18     81.03 o 
  -9  14   4     1263.05     1334.16     76.75 o 
  -8  14   4     1086.44     1095.82     69.21 o 
  -7  14   4     1616.62     1586.37     60.45 o 
  -6  14   4     2116.30     2102.18     87.80 o 
  -5  14   4     2122.08     2096.01     73.34 o 
  -4  14   4     1930.81     1892.22     44.92 o 
  -3  14   4      920.49      980.72     49.81 o 
  -2  14   4     1398.62     1353.02     51.34 o 
  -1  14   4     1591.15     1724.60     55.56 o 
   0  14   4     1791.13     1833.65    107.38 o 
   1  14   4      662.24      691.47     36.57 o 
   2  14   4       27.99       18.99     15.59 o 
   3  14   4      497.20      465.66     35.08 o 
   4  14   4       91.64      130.98     37.18 o 
   5  14   4      610.45      574.93     40.39 o 
   6  14   4      770.68      835.52     60.81 o 
   7  14   4      896.98      859.96     49.53 o 
   8  14   4      613.44      696.12     47.36 o 
   9  14   4     1027.59     1087.22     56.91 o 
  10  14   4      750.25      703.48     50.18 o 
  11  14   4     1302.17     1361.86     63.66 o 
  12  14   4      628.76      634.32     51.28 o 
  13  14   4      497.97      626.73     53.12 o 
 -13  15   4        3.55       12.91     30.47 o 
 -12  15   4       81.69      140.27     51.17 o 
 -11  15   4        2.55       -6.52     23.84 o 
 -10  15   4        7.71       24.93     26.71 o 
  -9  15   4       34.34       68.98     31.37 o 
  -8  15   4        0.14       -8.65     25.13 o 
  -7  15   4      243.11      233.94     32.47 o 
  -6  15   4      861.20      764.92     46.39 o 
  -5  15   4       53.06       92.49     20.58 o 
  -4  15   4        4.95        4.54     19.37 o 
  -3  15   4       22.23       16.15     15.16 o 
  -2  15   4      245.13      230.62     28.58 o 
  -1  15   4      237.79      235.37     28.52 o 
   0  15   4      389.71      395.49     45.25 o 
   1  15   4      191.59      154.82     31.04 o 
   2  15   4       90.17       63.54     25.64 o 
   3  15   4      333.19      324.36     42.80 o 
   4  15   4       21.81       26.35     25.05 o 
   5  15   4      402.98      439.83     37.41 o 
   6  15   4      917.95      809.94     47.37 o 
   7  15   4      267.55      282.32     35.27 o 
   8  15   4        4.04      -15.00     21.27 o 
   9  15   4        9.96       19.11     43.32 o 
  10  15   4       22.81       33.49     24.06 o 
  11  15   4      103.02      113.67     29.16 o 
  12  15   4      122.96      158.20     42.54 o 
 -12  16   4      921.60     1042.57     82.41 o 
 -11  16   4      181.90      173.58     48.30 o 
 -10  16   4      668.34      700.96     70.03 o 
  -9  16   4      442.94      387.89     39.94 o 
  -8  16   4     1191.97     1336.26     84.48 o 
  -7  16   4     1922.20     1898.19     68.55 o 
  -6  16   4     2222.02     2213.58    102.17 o 
  -5  16   4     1704.10     1629.71     75.16 o 
  -4  16   4     2245.74     2109.47     93.51 o 
  -3  16   4      429.52      454.61     31.35 o 
  -2  16   4      502.90      513.29     31.49 o 
  -1  16   4     2956.97     3012.31     72.46 o 
   0  16   4     1768.60     1653.03     71.37 o 
   1  16   4     1364.62     1388.39     94.81 o 
   2  16   4     1227.51     1178.80     63.65 o 
   3  16   4       16.12       85.48     41.30 o 
   4  16   4      106.46      113.16     30.03 o 
   5  16   4     1628.21     1676.95     78.48 o 
   6  16   4     1856.33     1776.55     63.69 o 
   7  16   4      392.70      429.41     45.01 o 
   8  16   4      497.74      548.54     44.55 o 
   9  16   4      314.56      403.03     41.29 o 
  10  16   4      909.42      960.82    121.00 o 
  11  16   4     1542.93     1657.70     70.24 o 
 -11  17   4        1.10       29.38     33.22 o 
 -10  17   4        6.90       35.07     24.79 o 
  -9  17   4        0.68       -3.54     23.46 o 
  -8  17   4      131.72      142.52     48.15 o 
  -7  17   4       24.54       -5.12     25.96 o 
  -6  17   4      201.27      201.57     31.28 o 
  -5  17   4        0.31       -4.00     22.93 o 
  -4  17   4       62.33       65.48     18.91 o 
  -3  17   4      183.29      181.11     23.84 o 
  -2  17   4       61.49      105.36     30.27 o 
  -1  17   4      183.74      138.10     34.12 o 
   0  17   4      106.01      150.13     36.99 o 
   1  17   4       31.36       35.87     25.28 o 
   2  17   4       65.22       45.38     25.79 o 
   3  17   4       42.82       84.58     55.12 o 
   4  17   4       90.79       63.34     29.16 o 
   5  17   4      185.83      161.44     47.76 o 
   6  17   4       96.49       17.15     32.32 o 
   7  17   4       20.74        7.72     27.17 o 
   8  17   4        0.11       37.73     23.40 o 
   9  17   4        0.75        9.27     34.55 o 
  10  17   4       56.22       80.55     42.94 o 
 -10  18   4     1044.23     1123.69     76.86 o 
  -9  18   4      935.47     1087.44     85.91 o 
  -8  18   4      906.36      989.57     83.59 o 
  -7  18   4      703.88      679.62     49.04 o 
  -6  18   4      709.24      775.06     49.90 o 
  -5  18   4     1399.45     1429.59     60.29 o 
  -4  18   4     1961.57     2156.32    125.66 o 
  -3  18   4     1508.89     1511.50     74.57 o 
  -2  18   4     1179.78     1133.24     84.75 o 
  -1  18   4     1149.47     1222.79    100.91 o 
   0  18   4     1090.52     1046.92     62.87 o 
   1  18   4     1086.15     1051.33     63.76 o 
   2  18   4      912.10      891.36    121.74 o 
   3  18   4      811.01      912.32     95.88 o 
   4  18   4      784.84      748.49     62.74 o 
   5  18   4      671.89      718.32     63.23 o 
   6  18   4      576.29      628.12     62.62 o 
   7  18   4      867.37      893.98     70.92 o 
   8  18   4      942.84      880.66     73.71 o 
   9  18   4      679.19      793.72    110.07 o 
  -8  19   4       57.48       65.71     24.22 o 
  -7  19   4       87.19      142.88     28.45 o 
  -6  19   4       56.81       80.05     24.55 o 
  -5  19   4        0.25       16.44     64.64 o 
  -4  19   4       36.79       -8.04     53.87 o 
  -3  19   4        6.23      -22.42     22.42 o 
  -2  19   4       39.35      -23.93     23.93 o 
  -1  19   4      304.75      232.71     60.69 o 
   0  19   4      178.61      132.15     52.07 o 
   1  19   4        3.54      -21.20     21.20 o 
   2  19   4       25.40       23.59     27.33 o 
   3  19   4       19.55       -9.94     49.20 o 
   4  19   4       18.42       23.17     29.30 o 
   5  19   4       28.94       -2.40     30.25 o 
   6  19   4      312.80      261.25     46.78 o 
   7  19   4       36.61       10.52     94.27 o 
   8  19   4        0.57      -20.70     53.33 o 
  -6  20   4      374.36      514.70     62.11 o 
  -5  20   4      543.43      489.83     77.93 o 
  -4  20   4      393.06      365.22     71.82 o 
  -3  20   4      570.51      586.43     55.76 o 
  -2  20   4      437.39      419.46     50.21 o 
  -1  20   4      537.85      548.06     55.44 o 
   0  20   4      633.10      565.97     84.75 o 
   1  20   4      558.72      621.99     90.86 o 
   2  20   4     1177.67     1163.59     82.96 o 
   3  20   4     1120.45     1157.08     74.64 o 
   4  20   4      730.55      645.11     64.06 o 
   5  20   4      582.63      610.49     63.61 o 
   6  20   4      205.77      217.93     44.58 o 
  -4  21   4       92.21      124.61     53.15 o 
  -3  21   4       56.27       70.05     30.93 o 
  -2  21   4        3.66       15.38     41.48 o 
  -1  21   4       63.02      -20.10     27.02 o 
   0  21   4       10.85        4.75     26.27 o 
   1  21   4        1.96      -16.16     44.53 o 
   2  21   4        0.00      -33.40     33.40 o 
   3  21   4       26.17       36.58     30.19 o 
 -17   1   5      533.98      519.54     51.40 o 
 -16   1   5      733.38      772.96     58.55 o 
 -15   1   5     2014.94     1892.53     55.69 o 
 -14   1   5     2115.40     2020.48     55.90 o 
 -13   1   5      549.82      619.50     34.30 o 
 -12   1   5     2009.39     2076.68     55.75 o 
 -11   1   5      629.46      637.78     32.46 o 
 -10   1   5      683.78      658.42     31.78 o 
  -9   1   5     1630.44     1523.69     42.90 o 
  -8   1   5     3172.66     3136.63     58.09 o 
  -7   1   5     3650.48     3581.59     60.06 o 
  -6   1   5     1535.71     1465.85     43.99 o 
  -5   1   5      368.88      283.86     23.33 o 
  -4   1   5     1091.53      949.64     21.51 o 
  -3   1   5     1697.19     1631.64     28.82 o 
  -2   1   5     6301.64     6357.47     61.96 o 
  -1   1   5     1847.93     1581.39     29.22 o 
   0   1   5     6550.76     6843.72     66.11 o 
   1   1   5      610.27      785.19     22.34 o 
   2   1   5     9637.99     9679.99     84.99 o 
   3   1   5    20809.93    22249.23    172.03 o 
   4   1   5    17621.90    18728.37    137.73 o 
   5   1   5     2575.91     2515.48     42.96 o 
   6   1   5      569.06      519.90     25.20 o 
   7   1   5     1339.56     1187.47     32.89 o 
   8   1   5     2022.77     1903.58     58.38 o 
   9   1   5     3120.49     3078.85     61.49 o 
  10   1   5     2982.40     2835.19     53.53 o 
  11   1   5     1268.53     1202.52     52.05 o 
  12   1   5      794.68      838.07     60.21 o 
  13   1   5      442.23      535.04     84.39 o 
  14   1   5      916.26      795.85     65.13 o 
  15   1   5      643.24      583.43     59.99 o 
  16   1   5      144.78      126.55    142.39 o 
 -17   2   5        0.92       27.02     33.40 o 
 -16   2   5       22.44       71.42     27.09 o 
 -15   2   5        2.96       24.17     22.54 o 
 -14   2   5        0.86       -5.58     13.22 o 
 -13   2   5      886.63      828.78     37.28 o 
 -12   2   5        3.56       16.11     14.60 o 
 -11   2   5      178.74      192.43     22.20 o 
 -10   2   5      345.55      343.62     25.71 o 
  -9   2   5      341.11      315.44     23.91 o 
  -8   2   5     1695.29     1693.64     46.60 o 
  -7   2   5       75.62       88.46     15.75 o 
  -6   2   5     1477.85     1457.06     39.86 o 
  -5   2   5      757.52      717.38     23.05 o 
  -4   2   5     1512.38     1542.31     28.82 o 
  -3   2   5        4.82        7.26      7.68 o 
  -2   2   5      676.75      701.44     20.97 o 
  -1   2   5       69.48       71.16     10.29 o 
   0   2   5        0.03       10.93      7.86 o 
   1   2   5      395.56      454.41     21.75 o 
   2   2   5      534.62      561.15     20.53 o 
   3   2   5      499.86      499.18     20.15 o 
   4   2   5       36.50       11.98      9.46 o 
   5   2   5      638.40      602.25     23.24 o 
   6   2   5      275.81      292.67     19.25 o 
   7   2   5      404.13      372.32     24.53 o 
   8   2   5      417.01      397.15     32.38 o 
   9   2   5      328.20      326.32     22.03 o 
  10   2   5        0.01       13.95     13.94 o 
  11   2   5      278.41      255.01     27.44 o 
  12   2   5       15.38       30.22     19.34 o 
  13   2   5       67.40       99.11     25.83 o 
  14   2   5      978.39      851.18     66.91 o 
  15   2   5       58.48       29.35     77.21 o 
  16   2   5      145.89      103.28     39.71 o 
 -17   3   5      829.35      809.92     64.31 o 
 -16   3   5      449.32      535.64     54.00 o 
 -15   3   5     1046.94     1077.07     66.86 o 
 -14   3   5      674.06      721.36     44.57 o 
 -13   3   5     3096.70     2947.30     78.51 o 
 -12   3   5     4822.84     4494.44     78.60 o 
 -11   3   5     4789.72     4644.34     77.68 o 
 -10   3   5     4782.88     4701.67     80.84 o 
  -9   3   5     4178.12     4028.42     67.78 o 
  -8   3   5     3714.79     3714.15     73.35 o 
  -7   3   5     1377.53     1350.36     37.77 o 
  -6   3   5     1940.30     1939.18     39.64 o 
  -5   3   5     1859.50     1786.61     32.88 o 
  -4   3   5     3980.40     3894.77     48.14 o 
  -3   3   5     4586.71     4470.35     51.94 o 
  -2   3   5     3030.15     2858.13     48.01 o 
  -1   3   5     6371.76     6455.00     74.83 o 
   0   3   5     2385.99     2383.27     42.71 o 
   1   3   5     2949.12     2465.17     38.79 o 
   2   3   5       35.56        3.09      8.13 o 
   3   3   5      232.56      305.41     17.14 o 
   4   3   5        3.15       10.31      9.40 o 
   5   3   5     1478.22     1392.09     32.54 o 
   6   3   5     2135.92     2045.06     40.31 o 
   7   3   5     2392.34     2218.61     47.91 o 
   8   3   5     3393.34     3223.00     77.69 o 
   9   3   5     1238.68     1174.89     42.35 o 
  10   3   5     1180.10     1203.01     58.74 o 
  11   3   5      702.45      640.63     36.69 o 
  12   3   5      247.55      306.97     29.85 o 
  13   3   5      175.27      220.83     39.18 o 
  14   3   5      501.85      491.38     43.53 o 
  15   3   5     1025.02      885.54     69.07 o 
  16   3   5      540.80      618.17     63.66 o 
 -17   4   5       63.18       50.08     32.32 o 
 -16   4   5      123.49      106.34     31.75 o 
 -15   4   5       65.76      128.02     43.63 o 
 -14   4   5       10.74        3.64     24.58 o 
 -13   4   5     1181.79     1055.86     66.60 o 
 -12   4   5       73.71       73.60     20.94 o 
 -11   4   5      152.22      141.14     20.32 o 
 -10   4   5       70.08       81.98     16.61 o 
  -9   4   5      125.04      128.02     18.40 o 
  -8   4   5        0.10        6.21     12.32 o 
  -7   4   5      194.89      224.36     20.15 o 
  -6   4   5      143.84      152.53     16.87 o 
  -5   4   5      282.72      331.27     17.14 o 
  -4   4   5      197.46      171.01     19.45 o 
  -3   4   5      554.63      508.20     23.46 o 
  -2   4   5        6.13       -8.35      8.35 o 
  -1   4   5     2177.93     2329.16     37.79 o 
   0   4   5      895.34      928.15     24.97 o 
   1   4   5      579.51      640.92     21.99 o 
   2   4   5     2776.14     2955.37     43.78 o 
   3   4   5       88.39       78.80     11.67 o 
   4   4   5      332.66      321.14     18.12 o 
   5   4   5      425.30      407.16     20.58 o 
   6   4   5       64.56       77.75     13.88 o 
   7   4   5      155.67      184.12     19.39 o 
   8   4   5       16.91       -4.65     19.90 o 
   9   4   5       14.60        6.64     16.13 o 
  10   4   5       22.98       10.46     17.74 o 
  11   4   5       13.28       -7.48     17.23 o 
  12   4   5        0.12       -3.26     17.60 o 
  13   4   5        0.84      -19.59     19.59 o 
  14   4   5      251.28      262.71     32.03 o 
  15   4   5       60.04       40.09     27.14 o 
  16   4   5       17.45       50.43     34.54 o 
 -16   5   5      968.92      864.66     67.54 o 
 -15   5   5      729.95      621.43     58.91 o 
 -14   5   5     1113.40     1189.59     70.80 o 
 -13   5   5     1638.53     1823.33     83.10 o 
 -12   5   5      921.67      918.20     46.19 o 
 -11   5   5     1473.96     1456.76     89.34 o 
 -10   5   5      272.23      281.09     34.09 o 
  -9   5   5     1783.14     1783.67     51.56 o 
  -8   5   5     2586.74     2585.73     52.55 o 
  -7   5   5     3264.92     3116.54     89.08 o 
  -6   5   5     2589.37     2529.15     56.50 o 
  -5   5   5     2556.72     2441.30     40.16 o 
  -4   5   5     1858.36     1665.05     33.06 o 
  -3   5   5     5469.47     5497.04     61.06 o 
  -2   5   5     3258.49     3081.89     44.20 o 
  -1   5   5     5999.02     6026.57     71.60 o 
   0   5   5     2589.20     2389.05     39.27 o 
   1   5   5     8874.21     9341.61     85.30 o 
   2   5   5     1013.04      971.55     26.45 o 
   3   5   5     4045.44     3919.06     52.53 o 
   4   5   5     2062.69     2057.99     38.24 o 
   5   5   5     2831.01     2815.91     45.97 o 
   6   5   5     3230.99     3255.26     75.57 o 
   7   5   5     3351.84     3335.28     57.53 o 
   8   5   5     2433.95     2488.11     56.40 o 
   9   5   5     3379.85     3257.76     66.88 o 
  10   5   5     2005.64     1935.35     53.98 o 
  11   5   5     1188.04     1178.66     45.17 o 
  12   5   5      754.15      820.87     42.44 o 
  13   5   5      724.72      692.76     41.23 o 
  14   5   5      814.78      837.86     50.75 o 
  15   5   5      380.02      467.56     38.27 o 
  16   5   5      214.71      266.82     69.31 o 
 -16   6   5       29.72       92.32     31.75 o 
 -15   6   5       28.52       43.86     27.65 o 
 -14   6   5       52.81      110.87     34.10 o 
 -13   6   5       18.48        6.42     24.69 o 
 -12   6   5        2.33       -3.53     24.58 o 
 -11   6   5      727.21      739.21     45.42 o 
 -10   6   5       42.34       43.38     27.15 o 
  -9   6   5      286.39      296.48     30.01 o 
  -8   6   5       50.01       54.75     18.54 o 
  -7   6   5      159.85      160.38     15.41 o 
  -6   6   5       22.39       23.97     10.78 o 
  -5   6   5      806.33      774.76     24.53 o 
  -4   6   5      472.52      537.42     21.33 o 
  -3   6   5      911.00     1005.41     26.97 o 
  -2   6   5       71.94       77.31     12.15 o 
  -1   6   5      264.16      271.25     16.87 o 
   0   6   5       24.75       22.69      9.67 o 
   1   6   5       11.58       -1.48      9.87 o 
   2   6   5      361.99      354.31     18.40 o 
   3   6   5      381.96      434.01     20.09 o 
   4   6   5      155.61      159.69     15.52 o 
   5   6   5        5.69        7.68     10.58 o 
   6   6   5        5.56        9.92     12.25 o 
   7   6   5       41.96       26.42     19.26 o 
   8   6   5        3.34        6.88     15.31 o 
   9   6   5        0.06      -12.67     15.95 o 
  10   6   5       78.30       64.65     21.64 o 
  11   6   5      114.59      148.69     23.73 o 
  12   6   5        6.76       16.26     18.93 o 
  13   6   5        9.45       21.72     19.94 o 
  14   6   5       29.21       18.29     20.86 o 
  15   6   5       92.71      107.31     26.97 o 
  16   6   5      149.17      202.60     34.05 o 
 -16   7   5      962.92      850.43     88.52 o 
 -15   7   5      365.38      388.91     75.77 o 
 -14   7   5     1480.17     1575.58    150.47 o 
 -13   7   5     2563.62     2275.56     95.44 o 
 -12   7   5      866.08     1025.35     66.15 o 
 -11   7   5     1450.09     1414.75     60.39 o 
 -10   7   5     1192.31     1222.46     50.23 o 
  -9   7   5      261.25      339.86     31.94 o 
  -8   7   5      390.81      348.31     31.19 o 
  -7   7   5     1750.07     1728.05     56.70 o 
  -6   7   5      470.87      440.12     20.95 o 
  -5   7   5     1248.83     1161.25     29.73 o 
  -4   7   5     1592.59     1654.78     49.88 o 
  -3   7   5     3979.45     3906.51     52.55 o 
  -2   7   5     4405.35     4412.10     58.00 o 
  -1   7   5     5689.53     5920.78     65.97 o 
   0   7   5     1203.23     1073.20     35.68 o 
   1   7   5     4086.07     4032.89     53.91 o 
   2   7   5     1369.87     1257.47     43.32 o 
   3   7   5     1635.26     1633.54     34.75 o 
   4   7   5     1494.89     1443.66     33.32 o 
   5   7   5     1566.71     1460.97     37.58 o 
   6   7   5     1650.42     1613.62     51.63 o 
   7   7   5     3077.49     2957.24     60.81 o 
   8   7   5     3638.49     3531.03     68.01 o 
   9   7   5     2969.78     2882.95     65.00 o 
  10   7   5     1614.74     1672.04     80.81 o 
  11   7   5     1202.71     1210.57     50.90 o 
  12   7   5      196.23      266.34     29.97 o 
  13   7   5      672.58      693.38     49.81 o 
  14   7   5      303.53      377.09     41.12 o 
  15   7   5       51.89       46.57     25.66 o 
  16   7   5      130.34      176.33     56.74 o 
 -16   8   5        0.09      -22.26     22.26 o 
 -15   8   5      188.93      165.74     52.43 o 
 -14   8   5       46.33       73.64     32.08 o 
 -13   8   5       77.56      134.52     58.00 o 
 -12   8   5      115.62       87.46     33.28 o 
 -11   8   5        1.09       -0.61     33.94 o 
 -10   8   5        1.24        3.91     16.12 o 
  -9   8   5      286.08      279.48     30.39 o 
  -8   8   5     1432.37     1524.96     61.15 o 
  -7   8   5      839.94      816.99     34.68 o 
  -6   8   5       14.45        8.31     19.70 o 
  -5   8   5        1.66       10.05     13.83 o 
  -4   8   5       96.77       98.64     13.71 o 
  -3   8   5       59.80       86.57     13.58 o 
  -2   8   5      713.41      792.79     26.10 o 
  -1   8   5      193.39      236.12     19.95 o 
   0   8   5      637.82      684.66     24.61 o 
   1   8   5      514.27      568.87     23.20 o 
   2   8   5      150.08      157.65     16.48 o 
   3   8   5      125.65      120.88     14.71 o 
   4   8   5       15.71       16.04     10.62 o 
   5   8   5       23.77       31.89     17.43 o 
   6   8   5      516.58      494.51     33.50 o 
   7   8   5      611.43      567.55     44.99 o 
   8   8   5      308.30      332.38     27.85 o 
   9   8   5       16.02       21.77     18.62 o 
  10   8   5       13.55        9.24     18.07 o 
  11   8   5       46.63       45.42     20.56 o 
  12   8   5       47.67       28.31     24.65 o 
  13   8   5        0.00       26.31     23.32 o 
  14   8   5      358.26      335.19     46.92 o 
  15   8   5       33.34       29.61     46.42 o 
 -15   9   5      685.22      696.12     67.51 o 
 -14   9   5     1180.52     1333.09    140.95 o 
 -13   9   5     1424.82     1430.30     79.82 o 
 -12   9   5     1761.68     1657.63     84.64 o 
 -11   9   5     2284.42     2142.24     91.00 o 
 -10   9   5     2634.34     2579.87     97.10 o 
  -9   9   5     2221.22     2146.71     64.50 o 
  -8   9   5      707.98      715.66     40.79 o 
  -7   9   5     1022.03     1059.91     37.96 o 
  -6   9   5     3989.28     3821.34     66.83 o 
  -5   9   5     4086.04     4188.31     69.82 o 
  -4   9   5     3263.04     3070.51     82.52 o 
  -3   9   5      660.43      638.99     24.65 o 
  -2   9   5     1531.49     1538.41     39.29 o 
  -1   9   5     1014.25      886.59     31.57 o 
   0   9   5     1836.57     1662.04     36.85 o 
   1   9   5     3170.06     3210.43     53.69 o 
   2   9   5     2607.21     2406.30     43.66 o 
   3   9   5       65.41       51.72     14.37 o 
   4   9   5      957.14      826.57     38.51 o 
   5   9   5     1277.46     1154.74     44.70 o 
   6   9   5     2532.71     2398.77     54.50 o 
   7   9   5     1067.74      936.46     37.94 o 
   8   9   5     1110.95      983.43     40.79 o 
   9   9   5     1316.64     1281.82     45.92 o 
  10   9   5      956.00      883.88     42.23 o 
  11   9   5     1857.76     1777.17     65.98 o 
  12   9   5     2127.55     2030.49     73.29 o 
  13   9   5     1796.23     1711.87    140.86 o 
  14   9   5      285.85      323.67     40.07 o 
  15   9   5      297.42      367.15     43.31 o 
 -15  10   5      115.60      225.40     43.03 o 
 -14  10   5        0.85       30.81     56.20 o 
 -13  10   5       16.68        9.17     22.46 o 
 -12  10   5      119.64      109.42     37.71 o 
 -11  10   5       95.32      145.10     39.68 o 
 -10  10   5      541.58      499.39     53.07 o 
  -9  10   5      143.85       77.29     31.64 o 
  -8  10   5        8.45       11.92     20.35 o 
  -7  10   5        0.21      -12.40     12.40 o 
  -6  10   5      251.33      260.81     24.07 o 
  -5  10   5      162.42      173.76     21.02 o 
  -4  10   5      235.35      231.47     24.62 o 
  -3  10   5      181.46      162.77     20.51 o 
  -2  10   5      306.52      327.06     20.42 o 
  -1  10   5       19.89        9.46     13.98 o 
   0  10   5        0.00       -0.62     11.29 o 
   1  10   5      266.82      259.98     19.27 o 
   2  10   5      158.05      156.00     16.56 o 
   3  10   5       22.83       42.59     15.94 o 
   4  10   5      205.26      214.06     25.13 o 
   5  10   5      621.35      715.73     36.90 o 
   6  10   5        8.14       -9.64     15.91 o 
   7  10   5      197.97      138.51     21.32 o 
   8  10   5       46.73       51.53     18.35 o 
   9  10   5      240.05      221.62     32.21 o 
  10  10   5       94.99       63.32     45.60 o 
  11  10   5       34.83        6.66     21.08 o 
  12  10   5       30.80       54.99     25.33 o 
  13  10   5       10.56       -9.63     21.96 o 
  14  10   5       49.32       76.07     28.50 o 
 -14  11   5     1236.80     1159.28     76.44 o 
 -13  11   5      882.67      940.48     73.94 o 
 -12  11   5     1198.13     1255.74    107.02 o 
 -11  11   5     1932.87     1809.66    184.94 o 
 -10  11   5     3777.23     3641.59    116.58 o 
  -9  11   5     1191.81     1188.16     69.80 o 
  -8  11   5     1314.87     1431.66     55.81 o 
  -7  11   5      201.80      232.79     24.29 o 
  -6  11   5      213.98      229.20     23.76 o 
  -5  11   5     2169.34     2217.20     53.73 o 
  -4  11   5     1419.10     1514.53     47.71 o 
  -3  11   5      748.90      789.55     33.93 o 
  -2  11   5     4527.85     4438.83     72.80 o 
  -1  11   5     1251.85     1381.96     49.57 o 
   0  11   5     2950.42     2939.18     50.00 o 
   1  11   5      735.87      746.05     27.60 o 
   2  11   5     3022.62     2898.74     60.96 o 
   3  11   5     1632.40     1588.40     73.99 o 
   4  11   5     1918.71     1884.83     55.36 o 
   5  11   5     2885.71     2829.27     59.80 o 
   6  11   5     2468.41     2414.43     56.38 o 
   7  11   5     1277.10     1265.64     44.09 o 
   8  11   5      964.96      949.08     50.85 o 
   9  11   5      807.05      825.30     50.43 o 
  10  11   5      397.18      350.12     39.11 o 
  11  11   5      103.71      178.42     31.97 o 
  12  11   5      383.38      461.32     45.14 o 
  13  11   5       63.01       80.46     30.04 o 
  14  11   5       53.26       99.95     30.72 o 
 -14  12   5       17.92       32.49     29.84 o 
 -13  12   5      143.38      153.36     42.97 o 
 -12  12   5      109.54       33.70     68.77 o 
 -11  12   5      162.70      137.10     38.45 o 
 -10  12   5       27.89       42.58     43.45 o 
  -9  12   5      210.02      150.08     36.20 o 
  -8  12   5      101.94      115.02     24.07 o 
  -7  12   5      146.63      127.70     25.61 o 
  -6  12   5      719.57      730.25     35.42 o 
  -5  12   5       98.56      111.92     19.77 o 
  -4  12   5      652.60      599.34     29.99 o 
  -3  12   5     1251.09     1159.45     40.55 o 
  -2  12   5       49.63       20.04     15.56 o 
  -1  12   5       17.53       12.30     16.24 o 
   0  12   5      743.35      829.77     33.88 o 
   1  12   5     2611.21     2622.28     66.47 o 
   2  12   5      237.00      248.67     26.45 o 
   3  12   5       30.10       55.64     21.16 o 
   4  12   5      100.97      112.34     22.41 o 
   5  12   5      312.40      297.13     26.05 o 
   6  12   5      663.83      658.48     43.30 o 
   7  12   5       47.40       28.94     22.32 o 
   8  12   5       47.54       63.07     31.94 o 
   9  12   5      133.69      131.84     29.51 o 
  10  12   5      347.42      337.30     38.85 o 
  11  12   5        0.27       16.30     21.50 o 
  12  12   5      268.55      322.55     39.28 o 
  13  12   5       18.89       29.72     36.93 o 
 -13  13   5      692.20      687.48     70.28 o 
 -12  13   5      589.62      609.63     63.73 o 
 -11  13   5      549.30      484.74    101.99 o 
 -10  13   5     1529.96     1514.57    134.67 o 
  -9  13   5     1455.88     1399.82    122.10 o 
  -8  13   5     1733.77     1585.40     60.07 o 
  -7  13   5     1276.46     1305.60     53.79 o 
  -6  13   5     2163.29     2296.10     68.62 o 
  -5  13   5      133.00      148.36     22.39 o 
  -4  13   5     1057.15     1033.85     39.23 o 
  -3  13   5      974.62      979.25     38.07 o 
  -2  13   5      332.83      327.41     26.61 o 
  -1  13   5     1182.66     1150.56     80.59 o 
   0  13   5      325.12      356.06     26.46 o 
   1  13   5      799.61      832.46     48.83 o 
   2  13   5     2624.96     2603.42     88.83 o 
   3  13   5     3817.61     3481.09     73.85 o 
   4  13   5     3162.50     3096.26     77.45 o 
   5  13   5     1884.88     1882.73     63.08 o 
   6  13   5     1494.48     1273.30     54.04 o 
   7  13   5      977.68     1026.05     52.84 o 
   8  13   5      802.46      803.62     58.21 o 
   9  13   5      309.17      357.03     43.19 o 
  10  13   5      828.88      838.80     53.21 o 
  11  13   5      123.76      159.07     31.75 o 
  12  13   5      338.29      408.67     45.89 o 
  13  13   5      496.25      594.56     52.48 o 
 -13  14   5       53.72      120.42     42.91 o 
 -12  14   5        7.31       82.85     32.20 o 
 -11  14   5      116.81      180.18     41.02 o 
 -10  14   5       18.37       53.57     28.77 o 
  -9  14   5        0.32       17.51     26.17 o 
  -8  14   5       17.54        0.01     30.56 o 
  -7  14   5       15.62      -31.94     34.62 o 
  -6  14   5      187.26      150.94     27.63 o 
  -5  14   5      121.09      155.26     29.99 o 
  -4  14   5        6.50       10.60     24.67 o 
  -3  14   5      960.20      924.61     38.23 o 
  -2  14   5       99.05       81.70     18.44 o 
  -1  14   5      347.04      313.38     56.49 o 
   0  14   5     1803.01     1727.02     67.63 o 
   1  14   5      777.46      789.33     48.13 o 
   2  14   5     1201.71     1244.34     57.59 o 
   3  14   5      280.29      235.12     37.63 o 
   4  14   5        9.61        6.47     18.90 o 
   5  14   5      883.39      783.63     46.03 o 
   6  14   5      312.00      306.88     34.89 o 
   7  14   5      544.04      481.05     41.56 o 
   8  14   5       16.84       20.62     22.32 o 
   9  14   5        0.01       20.18     21.86 o 
  10  14   5       18.72        1.41     22.22 o 
  11  14   5        2.15        8.39     23.57 o 
  12  14   5       10.19       26.77     47.10 o 
 -12  15   5      264.60      271.45     50.49 o 
 -11  15   5      236.13      323.35     52.43 o 
 -10  15   5      407.20      514.86    121.74 o 
  -9  15   5     1182.54     1286.45    186.56 o 
  -8  15   5     1594.14     1519.17     62.10 o 
  -7  15   5     3309.29     3402.56     88.18 o 
  -6  15   5     3038.39     3129.53     83.62 o 
  -5  15   5     4238.83     4200.75     95.11 o 
  -4  15   5      437.26      423.55     30.27 o 
  -3  15   5      223.65      286.47     26.65 o 
  -2  15   5      158.63      173.49     26.07 o 
  -1  15   5      186.43      128.20     48.48 o 
   0  15   5     1134.29     1237.04     59.36 o 
   1  15   5     3024.14     3121.19    109.17 o 
   2  15   5     2867.40     2916.91    187.82 o 
   3  15   5     2138.53     1871.13     79.31 o 
   4  15   5     1237.25     1181.06     67.63 o 
   5  15   5     3383.96     3400.16     85.08 o 
   6  15   5     1820.34     1856.32     65.77 o 
   7  15   5      874.66     1087.68     55.82 o 
   8  15   5       45.49       60.36     34.19 o 
   9  15   5      131.68      192.49     32.10 o 
  10  15   5      192.85      299.47     38.48 o 
  11  15   5     1036.58     1078.59     63.62 o 
 -11  16   5        1.99        4.16     63.02 o 
 -10  16   5       14.34       34.95     29.21 o 
  -9  16   5      182.93      216.89     75.95 o 
  -8  16   5       20.29       35.72     20.10 o 
  -7  16   5       27.31       26.36     25.85 o 
  -6  16   5       25.52       24.69     23.60 o 
  -5  16   5        2.50       -5.28     18.51 o 
  -4  16   5        9.32       41.21     19.62 o 
  -3  16   5       25.62       29.98     16.56 o 
  -2  16   5        9.19        8.55     18.87 o 
  -1  16   5       60.63       85.47     46.33 o 
   0  16   5      240.54      223.30     65.36 o 
   1  16   5       34.67       64.36     26.09 o 
   2  16   5        5.96       -1.39     21.53 o 
   3  16   5       55.17       70.99     28.55 o 
   4  16   5      127.22      166.60     35.54 o 
   5  16   5       32.64       14.72     26.04 o 
   6  16   5       72.70       74.26     37.53 o 
   7  16   5       24.97       78.66     36.74 o 
   8  16   5      133.97      163.33     29.18 o 
   9  16   5       65.19       71.34     26.52 o 
  10  16   5      122.34      152.49     47.20 o 
 -10  17   5      414.71      418.64     56.20 o 
  -9  17   5     1561.44     1709.08     68.91 o 
  -8  17   5      458.40      448.44     42.62 o 
  -7  17   5      800.75      841.42     52.28 o 
  -6  17   5     1116.80     1165.08     55.58 o 
  -5  17   5     1513.74     1491.86     60.05 o 
  -4  17   5     1411.67     1513.12     60.30 o 
  -3  17   5     1146.00     1273.66     63.58 o 
  -2  17   5      138.40      156.54     30.87 o 
  -1  17   5      795.40      891.56     58.42 o 
   0  17   5     1196.73     1143.20     63.37 o 
   1  17   5     1862.65     1816.74     80.22 o 
   2  17   5      466.82      482.64     52.15 o 
   3  17   5       12.57      -13.68     21.76 o 
   4  17   5       41.30       71.12     30.32 o 
   5  17   5      955.01      898.40     70.93 o 
   6  17   5     1514.48     1529.13    121.38 o 
   7  17   5     1264.51     1214.72     76.12 o 
   8  17   5      352.95      369.12     51.04 o 
   9  17   5      203.52      274.96     53.21 o 
  -8  18   5      130.14      204.56     55.07 o 
  -7  18   5       78.52      131.97     28.30 o 
  -6  18   5       36.73       49.56     21.57 o 
  -5  18   5        3.93       24.51     30.45 o 
  -4  18   5       35.20        3.57     28.73 o 
  -3  18   5       35.51       28.01     41.30 o 
  -2  18   5        0.01       13.52     37.35 o 
  -1  18   5       55.51       73.78     27.28 o 
   0  18   5      159.21      172.90     43.99 o 
   1  18   5       47.02       43.57     30.70 o 
   2  18   5       25.82       74.19     30.24 o 
   3  18   5       27.85       20.30     24.31 o 
   4  18   5       13.04       44.71     29.81 o 
   5  18   5      385.85      423.38     54.04 o 
   6  18   5      143.22      118.66     37.58 o 
   7  18   5      299.63      285.89     54.59 o 
   8  18   5      191.15      264.91     52.79 o 
  -7  19   5      650.37      731.23     58.64 o 
  -6  19   5      788.09      829.06     61.77 o 
  -5  19   5      427.26      366.30     68.95 o 
  -4  19   5      883.63     1076.99    102.71 o 
  -3  19   5      802.64      949.14     96.60 o 
  -2  19   5      667.39      683.15     58.03 o 
  -1  19   5      848.26      971.77    102.35 o 
   0  19   5      864.87      921.32    101.09 o 
   1  19   5      790.96      944.46     68.20 o 
   2  19   5      516.25      634.71     91.57 o 
   3  19   5     1285.17     1241.93    166.99 o 
   4  19   5      942.12      831.81    114.74 o 
   5  19   5      240.36      216.82     44.22 o 
   6  19   5      485.77      481.57     58.80 o 
  -5  20   5        2.02       -7.18     38.07 o 
  -4  20   5      112.39       25.50     44.89 o 
  -3  20   5       14.86      108.81     48.12 o 
  -2  20   5        0.22      -22.27     42.73 o 
  -1  20   5        2.62       -7.54     43.45 o 
   0  20   5        1.26       56.74     44.89 o 
   1  20   5       49.58      131.78     55.66 o 
   2  20   5        0.17      -23.06     35.73 o 
   3  20   5        1.65       35.51     30.33 o 
   4  20   5        0.49       -4.75     28.41 o 
 -16   0   6      961.61     1032.82     89.42 o 
 -15   0   6     1158.61     1262.51     66.52 o 
 -14   0   6     2404.57     2361.02     87.76 o 
 -13   0   6     1201.84     1338.88     73.98 o 
 -12   0   6      353.88      342.83     41.84 o 
 -11   0   6     1613.65     1406.03     70.03 o 
 -10   0   6        5.14       15.83     19.50 o 
  -9   0   6     3613.77     3310.40    162.14 o 
  -8   0   6     1744.05     1715.67     67.33 o 
  -7   0   6     3525.53     3559.46     90.16 o 
  -6   0   6     5315.67     5328.21    154.60 o 
  -5   0   6      133.67       93.01     34.12 o 
  -4   0   6     1879.37     1779.94     59.11 o 
  -3   0   6     4840.18     4724.25     96.52 o 
  -2   0   6     2002.96     1933.22     42.83 o 
  -1   0   6     4298.07     4168.12     95.44 o 
   0   0   6      390.33      348.68     22.49 o 
   1   0   6     3899.95     3814.41     91.56 o 
   2   0   6      760.23      653.74     30.02 o 
   3   0   6    27245.47    28331.62    300.20 o 
   4   0   6    12648.30    12537.67    159.18 o 
   5   0   6    23434.21    24788.10    346.56 o 
   6   0   6     4165.34     4057.82     78.65 o 
   7   0   6       29.00       32.00     20.71 o 
   8   0   6     1366.76     1209.60     57.28 o 
   9   0   6       90.86      101.27     47.04 o 
  10   0   6       22.93       74.89     26.15 o 
  11   0   6       23.98       57.53     22.92 o 
  12   0   6        5.53        8.62     47.40 o 
  13   0   6      126.53      244.20     64.28 o 
  14   0   6      250.58      413.34     78.29 o 
  15   0   6      771.29      820.58     99.48 o 
  16   0   6      495.20      467.93     87.27 o 
 -16   1   6       48.72       39.14     42.07 o 
 -15   1   6        0.00       24.70     17.11 o 
 -14   1   6       19.65       54.71     15.54 o 
 -13   1   6       49.86       81.07     17.62 o 
 -12   1   6      131.58      109.71     19.55 o 
 -11   1   6       20.82       10.93     14.06 o 
 -10   1   6       85.87       73.43     16.89 o 
  -9   1   6      413.40      418.02     27.25 o 
  -8   1   6      540.28      500.03     28.36 o 
  -7   1   6      121.74      104.74     17.42 o 
  -6   1   6      607.08      559.10     33.64 o 
  -5   1   6      782.27      743.26     29.59 o 
  -4   1   6      473.83      444.65     23.93 o 
  -3   1   6      101.42       92.65     11.47 o 
  -2   1   6       17.26       11.91      9.32 o 
  -1   1   6       76.22       70.80     11.11 o 
   0   1   6      289.26      300.49     17.36 o 
   1   1   6      194.45      168.55     14.87 o 
   2   1   6        0.17       -7.72      9.25 o 
   3   1   6       10.34        5.52     10.30 o 
   4   1   6      135.24      148.20     16.06 o 
   5   1   6      136.54      140.85     16.88 o 
   6   1   6      140.95      124.92     17.25 o 
   7   1   6      134.07      136.35     17.55 o 
   8   1   6      148.69      146.62     18.78 o 
   9   1   6      912.67      900.77     47.55 o 
  10   1   6      530.56      595.54     34.88 o 
  11   1   6       94.93      101.10     23.05 o 
  12   1   6       20.93       32.70     30.22 o 
  13   1   6       37.43      -12.13     35.37 o 
  14   1   6       58.57       21.51     33.52 o 
  15   1   6       69.81      156.26     45.43 o 
  16   1   6        0.43       -7.63     35.69 o 
 -16   2   6      714.75      927.08     65.05 o 
 -15   2   6      527.74      619.22     43.79 o 
 -14   2   6      774.08      879.00     50.67 o 
 -13   2   6      315.46      359.28     29.34 o 
 -12   2   6      392.74      410.64     29.62 o 
 -11   2   6     1133.47     1072.70     43.75 o 
 -10   2   6     3098.30     2981.65     75.52 o 
  -9   2   6     1838.21     1748.30     47.38 o 
  -8   2   6     2048.50     1901.00     84.54 o 
  -7   2   6     7071.58     7239.78     93.14 o 
  -6   2   6     1663.43     1584.62     41.43 o 
  -5   2   6     5064.69     5058.28     73.33 o 
  -4   2   6     2001.68     1813.94     36.75 o 
  -3   2   6     1277.12     1192.26     28.01 o 
  -2   2   6     1659.35     1528.55     31.94 o 
  -1   2   6     1549.45     1384.18     36.57 o 
   0   2   6     1078.36      956.86     26.76 o 
   1   2   6     4726.98     4524.39     57.42 o 
   2   2   6     1671.95     1440.77     33.15 o 
   3   2   6     1636.51     1479.93     34.27 o 
   4   2   6     4759.09     4791.75     62.83 o 
   5   2   6     3786.90     3682.30     56.15 o 
   6   2   6       43.23       26.20     12.43 o 
   7   2   6      507.04      526.63     26.41 o 
   8   2   6      754.21      680.00     32.97 o 
   9   2   6      755.67      808.81     46.02 o 
  10   2   6      860.06      868.98     39.37 o 
  11   2   6      919.04      966.15     42.69 o 
  12   2   6     1035.72     1060.31     52.09 o 
  13   2   6     1095.89     1098.40     74.64 o 
  14   2   6      752.60      840.03     69.53 o 
  15   2   6     1013.24     1059.59    100.37 o 
  16   2   6      831.65      980.56    171.66 o 
 -16   3   6        0.43      103.19     58.90 o 
 -15   3   6       46.96       73.39     26.12 o 
 -14   3   6       96.07       85.73     26.77 o 
 -13   3   6       30.64       44.87     18.86 o 
 -12   3   6     1237.04     1273.01     85.31 o 
 -11   3   6      544.93      546.63     31.80 o 
 -10   3   6      881.78      804.28     35.33 o 
  -9   3   6     3400.44     3199.84     63.07 o 
  -8   3   6      538.85      514.12     28.60 o 
  -7   3   6     1257.65     1249.52     46.87 o 
  -6   3   6        6.69        5.96     11.87 o 
  -5   3   6      470.17      504.71     26.02 o 
  -4   3   6     3603.76     3786.86     50.59 o 
  -3   3   6     1169.75     1325.50     30.35 o 
  -2   3   6      141.74      151.82     14.17 o 
  -1   3   6      185.59      171.10     15.00 o 
   0   3   6      264.50      314.35     17.99 o 
   1   3   6      289.47      294.85     18.08 o 
   2   3   6      495.98      591.33     23.24 o 
   3   3   6      556.04      491.68     22.24 o 
   4   3   6      249.37      285.51     19.65 o 
   5   3   6      305.79      299.14     20.26 o 
   6   3   6      128.79      117.96     15.74 o 
   7   3   6      629.03      562.59     26.71 o 
   8   3   6       30.64       18.07     15.26 o 
   9   3   6      129.50      113.06     26.58 o 
  10   3   6        3.70       12.12     25.32 o 
  11   3   6      160.54      161.29     29.29 o 
  12   3   6      460.56      410.54     40.30 o 
  13   3   6       53.93       45.64     25.45 o 
  14   3   6       57.21       55.56     65.36 o 
  15   3   6       82.15      117.81     41.51 o 
 -16   4   6     1092.69      954.24     69.62 o 
 -15   4   6     1459.62     1430.17     76.13 o 
 -14   4   6     1582.46     1541.37     60.50 o 
 -13   4   6      940.07      864.98     47.07 o 
 -12   4   6     1784.11     1872.16     82.89 o 
 -11   4   6     1244.30     1160.68     50.42 o 
 -10   4   6      680.76      614.55     48.72 o 
  -9   4   6      325.36      331.74     25.35 o 
  -8   4   6      566.81      523.75     34.97 o 
  -7   4   6     1518.84     1482.39     41.33 o 
  -6   4   6     6062.87     5845.84     80.89 o 
  -5   4   6     2281.59     2101.75     46.89 o 
  -4   4   6     2966.66     2710.33     47.95 o 
  -3   4   6     3457.57     3301.06     48.38 o 
  -2   4   6     2064.52     2053.76     38.38 o 
  -1   4   6     1172.65     1114.56     29.33 o 
   0   4   6     6303.88     6467.44     71.52 o 
   1   4   6     1574.92     1473.73     33.89 o 
   2   4   6     2450.92     2430.30     46.02 o 
   3   4   6      738.24      629.95     24.56 o 
   4   4   6     2397.15     2346.43     44.45 o 
   5   4   6     1153.11     1118.35     35.85 o 
   6   4   6     1894.72     1945.84     42.42 o 
   7   4   6      545.64      564.92     31.28 o 
   8   4   6     1632.13     1615.28     91.24 o 
   9   4   6     1098.79     1038.63     41.59 o 
  10   4   6      694.37      680.51     37.82 o 
  11   4   6     1162.71     1161.12     46.55 o 
  12   4   6      566.34      500.99     36.82 o 
  13   4   6      280.45      304.27     32.38 o 
  14   4   6      660.53      651.48     42.80 o 
  15   4   6      717.46      746.84     68.69 o 
 -16   5   6        7.67       66.95     26.20 o 
 -15   5   6       48.10      119.79     32.18 o 
 -14   5   6      101.54      139.11     32.30 o 
 -13   5   6      196.25      221.40     37.03 o 
 -12   5   6      766.08      681.25     43.38 o 
 -11   5   6      150.83      114.95     23.93 o 
 -10   5   6        0.03        0.39     15.74 o 
  -9   5   6      412.19      373.74     36.84 o 
  -8   5   6      176.25      147.40     19.12 o 
  -7   5   6      479.73      529.91     27.64 o 
  -6   5   6       10.50        2.37     11.11 o 
  -5   5   6        9.41        9.26     11.87 o 
  -4   5   6      148.84      134.76     14.90 o 
  -3   5   6        5.88       -7.48     11.05 o 
  -2   5   6      142.05      143.24     16.95 o 
  -1   5   6      343.29      364.60     20.04 o 
   0   5   6       13.89       23.63     10.83 o 
   1   5   6     1180.33     1290.10     32.37 o 
   2   5   6     1442.84     1557.60     42.85 o 
   3   5   6       68.25       68.97     13.94 o 
   4   5   6       11.59       15.68     10.94 o 
   5   5   6        1.99       -6.47     11.25 o 
   6   5   6      390.13      409.66     23.23 o 
   7   5   6     1012.81     1062.68     62.48 o 
   8   5   6      140.99      150.14     27.20 o 
   9   5   6      177.27      180.48     23.71 o 
  10   5   6        5.35       -6.21     17.00 o 
  11   5   6       36.12       14.82     19.07 o 
  12   5   6       29.57       53.36     20.63 o 
  13   5   6        0.16       -4.27     20.16 o 
  14   5   6        2.86      -17.06     17.06 o 
  15   5   6       29.76       17.94     20.52 o 
 -15   6   6      563.28      659.14     61.41 o 
 -14   6   6      290.11      359.13     47.27 o 
 -13   6   6     1422.00     1479.23     78.31 o 
 -12   6   6      837.42      912.67     46.15 o 
 -11   6   6       69.14      118.07     22.26 o 
 -10   6   6       28.43        5.64     20.93 o 
  -9   6   6      158.71      170.93     41.39 o 
  -8   6   6     3345.49     3240.72     77.31 o 
  -7   6   6     3067.18     3083.09     58.98 o 
  -6   6   6     3238.36     3217.69     59.37 o 
  -5   6   6     1540.85     1465.20     34.41 o 
  -4   6   6     2240.12     2255.69     41.77 o 
  -3   6   6     4018.29     3951.04     55.39 o 
  -2   6   6     8943.44     9164.54    108.50 o 
  -1   6   6     6066.64     6270.36     88.07 o 
   0   6   6     5322.87     5316.99    112.07 o 
   1   6   6      473.35      471.27     22.50 o 
   2   6   6     4064.02     3990.41     58.63 o 
   3   6   6      647.20      566.10     24.75 o 
   4   6   6     3569.15     3586.32     55.33 o 
   5   6   6      928.27      890.42     34.78 o 
   6   6   6     3020.58     3058.02     78.06 o 
   7   6   6     1798.97     1720.03     56.49 o 
   8   6   6      418.70      457.01     52.01 o 
   9   6   6     1338.09     1398.29     47.43 o 
  10   6   6     2080.73     1977.77     56.80 o 
  11   6   6      664.77      662.29     39.91 o 
  12   6   6      462.38      484.17     36.58 o 
  13   6   6      157.98      205.16     29.60 o 
  14   6   6      386.85      425.10     37.75 o 
  15   6   6      527.67      518.76     47.61 o 
 -15   7   6      104.99      105.28     32.41 o 
 -14   7   6       52.52       59.76     32.14 o 
 -13   7   6        0.46       41.06     24.81 o 
 -12   7   6       19.57       51.70     27.76 o 
 -11   7   6      182.78      176.82     26.50 o 
 -10   7   6      472.50      409.87     35.63 o 
  -9   7   6        0.27        5.13     15.33 o 
  -8   7   6       41.89       35.17     17.49 o 
  -7   7   6      130.67      121.01     23.02 o 
  -6   7   6       54.05       62.97     15.85 o 
  -5   7   6       15.85        9.85     11.15 o 
  -4   7   6       36.35       37.12     12.19 o 
  -3   7   6       13.71       11.05     11.21 o 
  -2   7   6       27.61       30.14     12.01 o 
  -1   7   6      532.74      650.96     25.86 o 
   0   7   6        0.54       -2.64     10.43 o 
   1   7   6      434.49      377.37     22.18 o 
   2   7   6      130.67      119.75     15.57 o 
   3   7   6        1.56       -8.51     12.36 o 
   4   7   6      315.77      304.72     20.50 o 
   5   7   6      166.66      158.73     20.75 o 
   6   7   6       34.29       14.83     18.64 o 
   7   7   6       47.17       34.79     20.85 o 
   8   7   6       17.23       41.61     17.79 o 
   9   7   6       46.27       32.63     18.23 o 
  10   7   6       16.18       -4.94     15.60 o 
  11   7   6        6.03      -15.03     17.67 o 
  12   7   6        0.79       14.46     19.63 o 
  13   7   6        5.43        1.38     18.56 o 
  14   7   6       21.84      -12.55     21.66 o 
  15   7   6        3.32       29.53     24.92 o 
 -15   8   6      717.48      798.98     69.39 o 
 -14   8   6      305.29      359.70     49.39 o 
 -13   8   6     1187.99     1110.79    122.28 o 
 -12   8   6     1425.94     1398.89     75.10 o 
 -11   8   6     1235.63     1205.18     99.48 o 
 -10   8   6     1992.35     1856.75    102.14 o 
  -9   8   6     1387.45     1426.34     67.02 o 
  -8   8   6     1959.40     1991.43     62.34 o 
  -7   8   6     1386.78     1182.43     48.79 o 
  -6   8   6     1568.94     1596.73     66.30 o 
  -5   8   6     2091.19     2112.08     66.81 o 
  -4   8   6     2000.59     1886.29     40.15 o 
  -3   8   6     1777.93     1802.24     52.56 o 
  -2   8   6     2085.20     2018.73     43.11 o 
  -1   8   6     3423.05     3375.30     53.35 o 
   0   8   6     2916.08     2913.11     49.62 o 
   1   8   6     1931.84     1878.50     40.37 o 
   2   8   6     2751.00     2691.01     48.22 o 
   3   8   6     1517.05     1466.26     36.63 o 
   4   8   6     1450.30     1399.83     36.21 o 
   5   8   6      617.37      601.01     38.31 o 
   6   8   6     1856.74     1795.11     57.48 o 
   7   8   6     2569.34     2455.15     67.37 o 
   8   8   6      354.54      307.73     28.86 o 
   9   8   6      890.89      950.76     42.56 o 
  10   8   6      632.07      662.26     39.01 o 
  11   8   6      204.57      212.93     29.65 o 
  12   8   6      297.52      302.96     39.14 o 
  13   8   6      221.99      264.74     51.06 o 
  14   8   6      462.21      542.47     48.59 o 
 -14   9   6       53.56       70.39     43.27 o 
 -13   9   6       42.89       74.07     30.78 o 
 -12   9   6       60.19      105.64     46.51 o 
 -11   9   6       59.97       53.98     27.47 o 
 -10   9   6      433.15      417.40     50.43 o 
  -9   9   6       36.03       39.06     20.33 o 
  -8   9   6       18.19       33.99     17.28 o 
  -7   9   6      624.86      620.46     48.35 o 
  -6   9   6      104.23       88.39     17.91 o 
  -5   9   6       17.79       33.67     15.22 o 
  -4   9   6       12.70       18.42     14.10 o 
  -3   9   6        3.64        5.16     11.39 o 
  -2   9   6        1.73      -11.44     11.44 o 
  -1   9   6      255.27      240.12     19.53 o 
   0   9   6      285.09      287.37     24.12 o 
   1   9   6      526.88      557.58     25.40 o 
   2   9   6      739.35      810.80     32.83 o 
   3   9   6       68.58       96.59     15.20 o 
   4   9   6       67.37       41.23     17.05 o 
   5   9   6       33.11       20.88     18.19 o 
   6   9   6      492.35      410.06     34.39 o 
   7   9   6       31.15      -16.78     16.78 o 
   8   9   6      185.71      154.92     23.01 o 
   9   9   6       49.56       54.02     18.53 o 
  10   9   6       48.16       40.24     19.71 o 
  11   9   6       77.43       55.98     24.82 o 
  12   9   6       63.13       50.73     23.91 o 
  13   9   6      111.07      149.88     31.36 o 
  14   9   6        0.97       22.23     23.96 o 
 -14  10   6      391.81      495.33     57.55 o 
 -13  10   6      676.52      716.08    120.84 o 
 -12  10   6      658.30      778.35     65.70 o 
 -11  10   6     2015.44     1848.86     86.93 o 
 -10  10   6     2544.91     2536.77     99.95 o 
  -9  10   6     4636.34     4616.12    128.89 o 
  -8  10   6      770.40      789.42     54.75 o 
  -7  10   6        8.62       28.37     19.81 o 
  -6  10   6     1359.92     1385.51     52.97 o 
  -5  10   6     4210.46     4313.07     88.12 o 
  -4  10   6     2630.27     2577.75     57.80 o 
  -3  10   6     1812.84     1720.48     47.31 o 
  -2  10   6      651.69      558.19     36.18 o 
  -1  10   6     2006.83     1941.33     42.49 o 
   0  10   6      853.66      820.14     29.80 o 
   1  10   6     2625.64     2479.14     48.90 o 
   2  10   6      557.70      636.44     27.10 o 
   3  10   6     2693.64     2605.82     57.27 o 
   4  10   6      324.96      329.37     26.81 o 
   5  10   6      927.98      952.25     44.10 o 
   6  10   6      830.50      837.01     42.92 o 
   7  10   6     1361.23     1382.71     46.92 o 
   8  10   6      904.48      922.30     41.07 o 
   9  10   6      533.15      558.93     50.06 o 
  10  10   6      303.70      331.76     37.73 o 
  11  10   6      293.19      318.38     38.17 o 
  12  10   6      468.13      465.09     45.57 o 
  13  10   6      766.39      787.26     56.98 o 
 -14  11   6       43.20      171.66     68.23 o 
 -13  11   6       46.65      150.00     37.00 o 
 -12  11   6       48.96       61.39     29.89 o 
 -11  11   6       51.78       20.76     25.41 o 
 -10  11   6       10.72       28.90     25.88 o 
  -9  11   6       26.09       67.58     29.46 o 
  -8  11   6      220.62      202.61     42.56 o 
  -7  11   6       42.39       38.28     27.39 o 
  -6  11   6      513.98      502.70     31.52 o 
  -5  11   6      106.52       86.46     18.65 o 
  -4  11   6      225.52      197.03     23.08 o 
  -3  11   6      213.42      214.60     23.49 o 
  -2  11   6       39.92       79.90     21.11 o 
  -1  11   6      124.46      103.54     18.88 o 
   0  11   6        9.63        8.07     12.59 o 
   1  11   6      326.13      298.01     22.00 o 
   2  11   6       57.73       53.24     16.84 o 
   3  11   6       25.33       19.84     15.41 o 
   4  11   6      133.93      126.68     26.56 o 
   5  11   6      246.41      243.20     28.61 o 
   6  11   6        8.17       -0.30     17.21 o 
   7  11   6       12.55        8.30     14.51 o 
   8  11   6      120.04       76.46     31.23 o 
   9  11   6       78.08       88.81     26.46 o 
  10  11   6       10.98       23.88     24.75 o 
  11  11   6       85.06       86.17     27.02 o 
  12  11   6        9.15        2.90     21.80 o 
  13  11   6       33.97        5.33     22.87 o 
 -13  12   6      504.54      558.51     62.88 o 
 -12  12   6     1045.59     1310.02     80.85 o 
 -11  12   6      462.41      357.54     50.95 o 
 -10  12   6      881.76      846.67     66.15 o 
  -9  12   6     2238.36     2259.71    103.43 o 
  -8  12   6      403.16      479.65     52.11 o 
  -7  12   6      122.61      117.94     23.21 o 
  -6  12   6      514.09      437.96     30.05 o 
  -5  12   6      373.16      373.95     28.50 o 
  -4  12   6      149.06      176.92     21.76 o 
  -3  12   6      492.57      475.64     34.47 o 
  -2  12   6     1793.11     1835.84     58.97 o 
  -1  12   6     3020.32     3211.25     64.90 o 
   0  12   6     1552.57     1607.55     46.43 o 
   1  12   6     3755.84     3924.22    107.63 o 
   2  12   6     3728.69     3712.85     69.78 o 
   3  12   6     4049.03     3967.22     86.41 o 
   4  12   6      938.04      856.49     48.59 o 
   5  12   6      829.91      765.41     50.65 o 
   6  12   6     1009.30      987.44     67.85 o 
   7  12   6     1391.20     1310.80     56.29 o 
   8  12   6      699.14      720.79     48.93 o 
   9  12   6     1216.21     1257.80    117.11 o 
  10  12   6     1146.39     1162.75     60.61 o 
  11  12   6      669.38      597.23     49.96 o 
  12  12   6      307.68      279.76     55.87 o 
 -12  13   6      202.31      227.45     44.78 o 
 -11  13   6       20.54       76.41     36.27 o 
 -10  13   6        8.01      -13.27     19.82 o 
  -9  13   6       12.04       94.73     32.78 o 
  -8  13   6        0.12       21.10     35.55 o 
  -7  13   6      316.68      282.38     42.64 o 
  -6  13   6        0.16       -2.62     12.73 o 
  -5  13   6        1.00      -12.40     12.40 o 
  -4  13   6      118.31      128.23     21.48 o 
  -3  13   6       14.50       -1.57     14.49 o 
  -2  13   6       94.16      113.51     23.59 o 
  -1  13   6      491.66      481.45     30.76 o 
   0  13   6      539.61      526.00     36.68 o 
   1  13   6      319.58      281.53     30.17 o 
   2  13   6       13.71      -17.60     17.60 o 
   3  13   6       25.07       24.05     16.95 o 
   4  13   6      330.99      332.70     31.63 o 
   5  13   6        4.91      -15.86     15.86 o 
   6  13   6       65.52       60.85     35.09 o 
   7  13   6      232.62      257.41     44.17 o 
   8  13   6      193.10      259.36     47.72 o 
   9  13   6      106.33      139.89     41.43 o 
  10  13   6        0.36       13.62     22.43 o 
  11  13   6        0.01      -20.38     20.38 o 
  12  13   6        1.39      -16.79     24.07 o 
 -12  14   6     1380.24     1306.14     83.17 o 
 -11  14   6     1126.34     1274.08     79.82 o 
 -10  14   6      550.51      555.52     60.51 o 
  -9  14   6     1476.18     1430.61     79.97 o 
  -8  14   6      968.17      992.22    206.67 o 
  -7  14   6      932.40     1048.70     65.84 o 
  -6  14   6      902.51      936.31     49.45 o 
  -5  14   6     1285.10     1319.57     46.21 o 
  -4  14   6     3151.17     3249.77    106.52 o 
  -3  14   6     2456.30     2526.88     74.23 o 
  -2  14   6     2444.59     2451.87     70.53 o 
  -1  14   6     1461.83     1408.92     53.02 o 
   0  14   6     1722.17     1659.37     56.91 o 
   1  14   6     1191.14     1090.79     56.06 o 
   2  14   6     1660.33     1524.62     65.23 o 
   3  14   6      977.36     1077.30     55.97 o 
   4  14   6        2.01      -10.23     19.75 o 
   5  14   6      105.17      142.29     36.50 o 
   6  14   6      999.57     1097.56     54.19 o 
   7  14   6      612.73      560.91     50.44 o 
   8  14   6      721.41      663.67     49.48 o 
   9  14   6       88.15      117.76     28.61 o 
  10  14   6      169.43      184.48     32.47 o 
  11  14   6      336.42      397.17     44.20 o 
 -11  15   6       69.98       65.98     31.60 o 
 -10  15   6        2.03       81.98     48.12 o 
  -9  15   6        0.24       39.90     43.81 o 
  -8  15   6       53.43       23.99     24.96 o 
  -7  15   6       10.69       57.49     21.32 o 
  -6  15   6        8.11      -16.21     22.08 o 
  -5  15   6      291.50      282.24     45.62 o 
  -4  15   6      322.43      292.87     28.38 o 
  -3  15   6        2.85      -17.52     17.52 o 
  -2  15   6      426.60      478.77     46.81 o 
  -1  15   6      115.58       90.20     25.66 o 
   0  15   6      964.31      884.13     53.28 o 
   1  15   6      328.12      288.05     37.07 o 
   2  15   6      513.07      438.84     70.03 o 
   3  15   6        9.58       30.43     24.02 o 
   4  15   6      742.20      709.87     97.50 o 
   5  15   6       33.06       13.83     23.32 o 
   6  15   6       85.36       67.99     24.67 o 
   7  15   6      163.16      174.62     33.71 o 
   8  15   6      254.55      245.11     35.60 o 
   9  15   6       43.19       81.31     23.84 o 
  10  15   6       10.84       47.55     51.08 o 
 -10  16   6      563.85      531.21     93.37 o 
  -9  16   6      180.83      209.87     40.91 o 
  -8  16   6      479.86      566.79     58.53 o 
  -7  16   6      319.00      303.22     35.01 o 
  -6  16   6     1414.17     1527.81    114.64 o 
  -5  16   6     1214.66     1162.09     57.98 o 
  -4  16   6     2171.87     2262.81     72.32 o 
  -3  16   6      530.83      569.82     35.78 o 
  -2  16   6      867.79      798.58     55.83 o 
  -1  16   6      300.55      412.38     70.57 o 
   0  16   6     1701.76     1581.11    137.18 o 
   1  16   6     2283.09     2143.57    128.56 o 
   2  16   6     1860.62     2008.33     86.32 o 
   3  16   6      335.58      332.64     50.28 o 
   4  16   6      283.78      339.57     50.46 o 
   5  16   6      223.79      318.67     46.78 o 
   6  16   6      556.16      576.13     59.80 o 
   7  16   6      652.68      662.99     82.60 o 
   8  16   6      927.39      917.71     56.69 o 
   9  16   6      105.95      105.23     27.89 o 
  -8  17   6       68.57      102.71     33.27 o 
  -7  17   6        0.14       11.12     17.85 o 
  -6  17   6       49.25       47.53     21.84 o 
  -5  17   6       12.14       41.46     22.38 o 
  -4  17   6      348.13      305.38     34.78 o 
  -3  17   6        5.43       12.84     23.70 o 
  -2  17   6        0.01        2.99     23.64 o 
  -1  17   6       59.50       41.30     45.61 o 
   0  17   6       20.78      105.94     50.28 o 
   1  17   6       13.80       -1.49     37.53 o 
   2  17   6        1.45       -8.90     22.12 o 
   3  17   6       59.82       92.95     30.42 o 
   4  17   6        3.34       17.75     23.59 o 
   5  17   6        4.89        7.13     23.76 o 
   6  17   6       23.13       12.32     42.91 o 
   7  17   6      135.48      141.05     35.81 o 
   8  17   6       84.53       50.70     31.58 o 
  -7  18   6      731.95      925.69     74.46 o 
  -6  18   6     1052.57     1182.43     59.01 o 
  -5  18   6      314.46      332.39     42.37 o 
  -4  18   6      708.27      660.84     99.48 o 
  -3  18   6      980.66      989.37     99.12 o 
  -2  18   6      701.03      840.69     94.45 o 
  -1  18   6      686.32      812.84    103.96 o 
   0  18   6     1072.86     1133.17     68.72 o 
   1  18   6      529.12      436.27     54.59 o 
   2  18   6      913.94     1036.79    102.17 o 
   3  18   6      173.33      227.37     40.37 o 
   4  18   6      387.00      358.30     48.92 o 
   5  18   6      484.62      498.30     58.72 o 
   6  18   6      412.11      440.24    105.40 o 
  -5  19   6        1.51       -5.97     19.45 o 
  -4  19   6        1.60       17.96     39.14 o 
  -3  19   6       19.46       38.43     48.12 o 
  -2  19   6       44.11       89.78     51.35 o 
  -1  19   6        8.51       68.23     47.04 o 
   0  19   6      277.75      299.96     44.07 o 
   1  19   6      177.17      222.64     40.00 o 
   2  19   6        5.40       25.02     23.27 o 
   3  19   6        0.27      -15.98     27.54 o 
   4  19   6        7.83       62.12     28.95 o 
 -15   1   7      698.92      735.17     47.86 o 
 -14   1   7     1106.44     1059.19     50.81 o 
 -13   1   7     2030.11     1766.23     63.36 o 
 -12   1   7     1063.52      997.66     40.84 o 
 -11   1   7      469.10      442.84     30.83 o 
 -10   1   7      958.41      929.72     38.84 o 
  -9   1   7     1060.39     1045.70     39.33 o 
  -8   1   7     1355.25     1204.24     40.50 o 
  -7   1   7      232.44      251.80     23.32 o 
  -6   1   7     6448.61     6426.26    105.08 o 
  -5   1   7     1342.16     1260.31     38.90 o 
  -4   1   7      466.19      488.81     37.68 o 
  -3   1   7      616.75      524.81     30.94 o 
  -2   1   7     1608.24     1569.23     34.55 o 
  -1   1   7     2059.35     1980.06     39.16 o 
   0   1   7     3706.52     3589.86     53.85 o 
   1   1   7     1090.39      995.72     29.51 o 
   2   1   7     1454.18     1426.41     35.87 o 
   3   1   7       87.40       77.87     14.77 o 
   4   1   7     3380.47     3264.06     54.99 o 
   5   1   7     2677.69     2595.15     49.90 o 
   6   1   7     5292.96     5297.93     73.60 o 
   7   1   7       47.36       18.67     15.01 o 
   8   1   7       75.17      115.40     19.09 o 
   9   1   7     1577.81     1600.85     57.81 o 
  10   1   7     1052.15     1010.00     66.24 o 
  11   1   7     1353.51     1412.40     58.18 o 
  12   1   7      891.01      898.80     96.42 o 
  13   1   7      459.97      604.03     68.41 o 
  14   1   7      185.71      123.95     44.73 o 
  15   1   7      144.28      269.72     51.40 o 
 -15   2   7        1.38       25.25     16.37 o 
 -14   2   7        0.00       -8.86     14.61 o 
 -13   2   7       91.22       27.90     17.55 o 
 -12   2   7      118.65      113.88     19.10 o 
 -11   2   7      484.70      454.19     31.03 o 
 -10   2   7      300.15      345.79     27.66 o 
  -9   2   7      400.90      433.78     29.35 o 
  -8   2   7     1813.54     1727.96     56.98 o 
  -7   2   7      170.34      119.79     18.53 o 
  -6   2   7       28.10       36.37     14.03 o 
  -5   2   7      279.77      258.13     22.18 o 
  -4   2   7        1.27       -3.06     12.03 o 
  -3   2   7        6.69        7.53     11.49 o 
  -2   2   7      100.45      104.56     14.02 o 
  -1   2   7      192.79      222.02     19.63 o 
   0   2   7       60.47       78.58     13.65 o 
   1   2   7        2.01       -9.51      9.51 o 
   2   2   7       40.25       33.06     12.01 o 
   3   2   7        1.50        1.69     11.56 o 
   4   2   7      271.68      267.08     20.50 o 
   5   2   7     1275.45     1229.56     36.00 o 
   6   2   7        0.02      -11.71     11.71 o 
   7   2   7     1889.30     1797.09     44.42 o 
   8   2   7      111.21      124.45     19.44 o 
   9   2   7      489.29      476.52     32.24 o 
  10   2   7      232.66      229.86     34.20 o 
  11   2   7       52.91       54.58     22.88 o 
  12   2   7        3.72       31.63     20.59 o 
  13   2   7      117.18      117.49     38.47 o 
  14   2   7        1.42        3.40     52.43 o 
  15   2   7       13.62      -41.30     41.30 o 
 -15   3   7      424.30      517.16     42.44 o 
 -14   3   7      327.07      361.01     35.17 o 
 -13   3   7      827.90      765.61     47.25 o 
 -12   3   7     1111.73     1103.50     50.03 o 
 -11   3   7     3724.82     3382.80     84.70 o 
 -10   3   7     3872.33     3617.68    105.53 o 
  -9   3   7     4209.78     4118.16     90.01 o 
  -8   3   7     2025.19     2021.31     51.47 o 
  -7   3   7     1561.73     1581.12     45.25 o 
  -6   3   7     4291.17     4295.61     72.65 o 
  -5   3   7     2752.75     2783.36     65.92 o 
  -4   3   7     2022.63     2034.15     48.25 o 
  -3   3   7     3395.86     3442.04     61.92 o 
  -2   3   7     5309.82     5265.12     86.86 o 
  -1   3   7     3057.88     3009.48     49.55 o 
   0   3   7     2406.73     2228.05     43.00 o 
   1   3   7     2237.01     2154.30     47.15 o 
   2   3   7      622.47      619.74     26.31 o 
   3   3   7     1190.73     1067.42     34.46 o 
   4   3   7       78.86       86.67     15.13 o 
   5   3   7      247.32      249.61     25.78 o 
   6   3   7      869.16      869.91     32.14 o 
   7   3   7     1348.22     1392.46     39.30 o 
   8   3   7     1141.10     1216.47     38.55 o 
   9   3   7     1531.57     1430.87     57.17 o 
  10   3   7      986.22      966.62     43.19 o 
  11   3   7      507.09      520.33     36.91 o 
  12   3   7      812.36      873.35     65.41 o 
  13   3   7      695.69      733.63     50.79 o 
  14   3   7      557.56      667.22     89.78 o 
 -15   4   7       93.54      130.72     48.84 o 
 -14   4   7      192.08      263.64     30.99 o 
 -13   4   7      183.96      223.23     59.30 o 
 -12   4   7       72.93       83.26     21.36 o 
 -11   4   7      732.00      667.31     43.27 o 
 -10   4   7      111.92       95.82     35.96 o 
  -9   4   7        8.40       13.61     12.18 o 
  -8   4   7      677.22      648.77     32.96 o 
  -7   4   7      538.69      518.61     32.75 o 
  -6   4   7       21.57        9.10     13.12 o 
  -5   4   7     1561.79     1465.39     42.42 o 
  -4   4   7        2.78        9.86     11.50 o 
  -3   4   7      250.84      199.50     22.65 o 
  -2   4   7       37.92       33.84     11.65 o 
  -1   4   7       84.47       78.97     13.75 o 
   0   4   7        0.11       -2.63     11.07 o 
   1   4   7      307.41      284.03     20.09 o 
   2   4   7        9.60        4.25     11.18 o 
   3   4   7       16.72       30.03     12.72 o 
   4   4   7        0.11        9.06     11.65 o 
   5   4   7      126.21      150.53     17.45 o 
   6   4   7      313.12      348.03     24.01 o 
   7   4   7      242.78      262.89     25.93 o 
   8   4   7      559.64      603.67     41.70 o 
   9   4   7       74.61       64.20     24.81 o 
  10   4   7        8.83       14.75     25.55 o 
  11   4   7        4.70       -4.00     23.39 o 
  12   4   7       27.34       21.64     18.63 o 
  13   4   7        6.52       -8.06     28.46 o 
  14   4   7        0.18      -34.61     34.61 o 
 -15   5   7      205.78      264.88     52.07 o 
 -14   5   7      448.93      514.59     54.50 o 
 -13   5   7      277.58      347.41     40.92 o 
 -12   5   7      941.62     1069.53     51.11 o 
 -11   5   7      632.68      663.21     43.10 o 
 -10   5   7      675.68      682.29     60.77 o 
  -9   5   7      994.73      940.03     46.37 o 
  -8   5   7      447.25      425.55     34.37 o 
  -7   5   7     4251.95     4160.36     77.44 o 
  -6   5   7      839.60      854.23     34.23 o 
  -5   5   7     2274.41     2274.74     52.30 o 
  -4   5   7      613.18      598.68     31.72 o 
  -3   5   7     1383.27     1274.00     33.53 o 
  -2   5   7     1547.51     1426.76     35.60 o 
  -1   5   7     3609.69     3531.07     55.04 o 
   0   5   7     1076.05     1077.02     31.87 o 
   1   5   7     1917.91     1797.33     40.17 o 
   2   5   7     1518.76     1456.21     38.96 o 
   3   5   7     2428.63     2515.89     48.51 o 
   4   5   7      148.72      183.63     19.15 o 
   5   5   7     1999.94     1948.08     44.22 o 
   6   5   7       87.79       82.49     16.20 o 
   7   5   7     1122.05     1212.81     44.69 o 
   8   5   7      701.80      683.96     43.81 o 
   9   5   7     1170.22     1171.87     54.19 o 
  10   5   7     1365.89     1411.86     50.94 o 
  11   5   7     1147.61     1176.31     49.77 o 
  12   5   7      500.50      521.16     40.11 o 
  13   5   7      271.14      271.13     36.80 o 
  14   5   7      329.80      384.34     37.76 o 
 -15   6   7        0.56       21.36     23.04 o 
 -14   6   7       29.63       54.49     23.59 o 
 -13   6   7       84.42      104.76     27.76 o 
 -12   6   7       59.98       87.12     21.77 o 
 -11   6   7       89.93       89.86     22.74 o 
 -10   6   7        8.29       32.75     16.52 o 
  -9   6   7      263.34      256.94     30.69 o 
  -8   6   7        3.94        1.01     15.43 o 
  -7   6   7      932.25      898.91     58.57 o 
  -6   6   7      391.53      396.60     26.50 o 
  -5   6   7      431.98      427.91     27.10 o 
  -4   6   7      136.01      161.62     23.14 o 
  -3   6   7      647.90      664.08     27.00 o 
  -2   6   7      558.11      599.49     25.94 o 
  -1   6   7      541.28      533.81     25.23 o 
   0   6   7       17.29       15.74     11.70 o 
   1   6   7        0.02        1.91     11.31 o 
   2   6   7        6.42       -1.84     11.26 o 
   3   6   7       11.48       11.11     12.33 o 
   4   6   7        1.58      -11.21     11.21 o 
   5   6   7      175.60      168.43     19.13 o 
   6   6   7      230.29      217.63     24.56 o 
   7   6   7       52.68       32.77     18.67 o 
   8   6   7      104.72       80.63     27.72 o 
   9   6   7        1.39       31.14     22.13 o 
  10   6   7       16.40       18.66     18.07 o 
  11   6   7       28.90       64.00     21.68 o 
  12   6   7      142.16      213.91     32.03 o 
  13   6   7       83.02      107.29     24.47 o 
  14   6   7        5.23      -14.35     29.60 o 
 -14   7   7     1014.18      996.44     72.81 o 
 -13   7   7      741.13      792.12     65.28 o 
 -12   7   7     1860.64     1718.22     82.25 o 
 -11   7   7     1171.16     1037.26     51.24 o 
 -10   7   7      754.32      802.50     47.13 o 
  -9   7   7      711.27      657.29     43.16 o 
  -8   7   7     1706.54     1658.24     66.24 o 
  -7   7   7     3471.40     3496.03     83.15 o 
  -6   7   7      291.95      272.71     30.11 o 
  -5   7   7     2558.92     2522.25     55.27 o 
  -4   7   7     1107.33     1029.41     41.50 o 
  -3   7   7     1107.92     1041.75     32.29 o 
  -2   7   7     1602.99     1493.55     46.47 o 
  -1   7   7     2749.08     2664.53     54.85 o 
   0   7   7     1857.21     1858.02     42.04 o 
   1   7   7     2238.15     2150.18     44.81 o 
   2   7   7     1241.33     1192.17     52.58 o 
   3   7   7     1631.61     1607.61     40.05 o 
   4   7   7      798.86      783.30     30.39 o 
   5   7   7     1735.74     1634.59     48.44 o 
   6   7   7       50.87       65.03     19.81 o 
   7   7   7     1113.30     1040.60     49.04 o 
   8   7   7      625.91      556.71     41.20 o 
   9   7   7      687.70      693.76     39.55 o 
  10   7   7     2134.52     2016.74     59.98 o 
  11   7   7      863.39      917.22     45.87 o 
  12   7   7      461.24      464.96     38.49 o 
  13   7   7      294.87      343.09     44.21 o 
  14   7   7      224.54      251.29     37.47 o 
 -14   8   7        1.38       48.11     24.17 o 
 -13   8   7      203.17      307.31     45.56 o 
 -12   8   7        0.03       62.76     27.65 o 
 -11   8   7       15.49       15.40     21.34 o 
 -10   8   7      519.70      560.81     41.26 o 
  -9   8   7      117.17       95.20     22.53 o 
  -8   8   7       54.63       43.39     18.51 o 
  -7   8   7      397.07      378.52     47.91 o 
  -6   8   7     1354.76     1321.77     51.62 o 
  -5   8   7       30.78       16.57     15.38 o 
  -4   8   7       29.21        1.01     12.26 o 
  -3   8   7       11.00        4.25     11.88 o 
  -2   8   7        5.82       -4.39     10.79 o 
  -1   8   7      102.14       83.60     15.29 o 
   0   8   7      110.47      146.30     18.47 o 
   1   8   7       16.33       13.57     12.05 o 
   2   8   7      217.06      220.69     19.90 o 
   3   8   7      301.08      315.10     22.40 o 
   4   8   7        1.49       -9.25     14.20 o 
   5   8   7      120.29      103.59     19.77 o 
   6   8   7       41.62       29.38     16.84 o 
   7   8   7       29.27        9.76     20.36 o 
   8   8   7      242.46      293.36     33.46 o 
   9   8   7      488.34      490.20     35.97 o 
  10   8   7      157.92      221.69     27.88 o 
  11   8   7        3.25      -17.81     17.81 o 
  12   8   7       39.22       14.69     29.96 o 
  13   8   7        8.69       -4.41     22.15 o 
 -13   9   7      466.91      528.75     62.85 o 
 -12   9   7      732.05      744.60    101.09 o 
 -11   9   7     1257.43     1191.76     82.24 o 
 -10   9   7     2758.50     2742.04     79.18 o 
  -9   9   7     1443.17     1394.26     64.28 o 
  -8   9   7     1923.69     1828.43     62.40 o 
  -7   9   7     2054.64     2098.91     66.28 o 
  -6   9   7      203.40      240.94     29.38 o 
  -5   9   7     1349.10     1286.16     50.94 o 
  -4   9   7     4024.04     4008.22     73.03 o 
  -3   9   7     1181.37     1087.10     39.88 o 
  -2   9   7     1123.47     1043.67     33.54 o 
  -1   9   7      650.50      614.49     27.78 o 
   0   9   7     1091.60     1101.75     34.54 o 
   1   9   7      866.39      840.53     31.04 o 
   2   9   7     1057.80     1065.00     33.91 o 
   3   9   7      445.72      474.38     30.39 o 
   4   9   7      823.36      787.17     59.61 o 
   5   9   7        3.93       -3.75     15.06 o 
   6   9   7        2.92       14.89     19.98 o 
   7   9   7      639.26      730.39     44.90 o 
   8   9   7     1212.22     1245.45     71.58 o 
   9   9   7       97.73      100.76     22.59 o 
  10   9   7      506.58      521.00     38.16 o 
  11   9   7      657.28      660.37     50.96 o 
  12   9   7      709.82      815.98     55.74 o 
  13   9   7      965.32     1098.23    107.91 o 
 -13  10   7        7.16       73.82     42.02 o 
 -12  10   7       34.13       59.42     24.39 o 
 -11  10   7        1.83      -19.76     19.76 o 
 -10  10   7      350.34      384.93     48.82 o 
  -9  10   7      319.30      319.39     33.65 o 
  -8  10   7       66.22       72.82     21.12 o 
  -7  10   7      350.44      332.17     34.27 o 
  -6  10   7        3.54        1.56     16.90 o 
  -5  10   7      216.02      248.09     44.93 o 
  -4  10   7        0.89        0.52     13.58 o 
  -3  10   7       29.71        3.99     14.50 o 
  -2  10   7       38.36       53.37     16.06 o 
  -1  10   7       61.55       44.84     14.26 o 
   0  10   7       41.90       31.17     13.71 o 
   1  10   7        1.91      -11.56     11.56 o 
   2  10   7       83.18       94.29     18.66 o 
   3  10   7       81.27       79.16     18.70 o 
   4  10   7      122.26      143.17     21.41 o 
   5  10   7       74.44       95.99     23.97 o 
   6  10   7      253.89      233.44     30.27 o 
   7  10   7      189.03      228.02     30.92 o 
   8  10   7      393.44      348.93     31.57 o 
   9  10   7       90.18       41.77     34.78 o 
  10  10   7       96.88       43.22     23.43 o 
  11  10   7       73.12       64.80     25.56 o 
  12  10   7        5.48      -17.97     17.97 o 
 -12  11   7      779.55      877.90     70.46 o 
 -11  11   7     1188.78     1319.79    113.30 o 
 -10  11   7     1491.99     1545.59     82.06 o 
  -9  11   7     1080.78     1110.31     69.81 o 
  -8  11   7     1724.17     1731.19     63.00 o 
  -7  11   7      173.91      211.98     28.94 o 
  -6  11   7      519.01      567.20     40.33 o 
  -5  11   7      179.58      201.03     28.45 o 
  -4  11   7     2761.39     2771.76    171.13 o 
  -3  11   7     2589.84     2599.23     60.75 o 
  -2  11   7     1491.12     1477.62     46.68 o 
  -1  11   7     1465.01     1547.84     47.34 o 
   0  11   7     3170.29     3038.83     64.13 o 
   1  11   7      827.23      913.37     33.07 o 
   2  11   7     1336.18     1342.51     50.90 o 
   3  11   7      224.14      231.98     25.25 o 
   4  11   7     2869.49     2896.73     65.87 o 
   5  11   7      740.88      743.15     52.87 o 
   6  11   7     1589.18     1562.06     58.69 o 
   7  11   7     2150.21     2110.52     59.31 o 
   8  11   7     1873.22     1815.05     82.72 o 
   9  11   7      294.34      270.32     35.81 o 
  10  11   7      219.95      186.99     33.33 o 
  11  11   7      479.98      535.76     48.80 o 
  12  11   7      252.38      296.86     53.21 o 
 -12  12   7        5.51       77.60     72.00 o 
 -11  12   7      254.75      314.81     48.87 o 
 -10  12   7       56.69       90.56     40.58 o 
  -9  12   7      215.28      188.14     37.62 o 
  -8  12   7      240.38      174.25     35.59 o 
  -7  12   7       44.73       30.53     18.44 o 
  -6  12   7      225.85      264.19     31.68 o 
  -5  12   7      189.06      205.35     27.80 o 
  -4  12   7     1738.51     1759.04     66.04 o 
  -3  12   7      226.31      241.21     25.12 o 
  -2  12   7      558.96      469.82     33.38 o 
  -1  12   7      642.34      613.14     34.39 o 
   0  12   7       18.13       21.61     13.82 o 
   1  12   7       15.00       -4.13     16.22 o 
   2  12   7      263.38      303.27     27.20 o 
   3  12   7      464.17      424.31     30.98 o 
   4  12   7       42.30       64.39     20.06 o 
   5  12   7      243.80      264.05     31.64 o 
   6  12   7        2.38      -17.24     18.99 o 
   7  12   7        1.85       -6.48     19.86 o 
   8  12   7      175.30      178.09     30.84 o 
   9  12   7       56.42       46.41     23.56 o 
  10  12   7      173.73      134.28     31.02 o 
  11  12   7       71.90       36.91     25.21 o 
 -11  13   7     1049.44     1063.06     78.68 o 
 -10  13   7      222.87      202.32     92.11 o 
  -9  13   7      607.90      610.23     73.08 o 
  -8  13   7     1703.08     1503.78     78.48 o 
  -7  13   7      983.71     1001.41     68.10 o 
  -6  13   7     1593.27     1595.77     60.65 o 
  -5  13   7      789.50      812.21     46.97 o 
  -4  13   7     2898.41     3148.56     76.92 o 
  -3  13   7      592.57      644.32     50.28 o 
  -2  13   7      821.27      786.76     38.64 o 
  -1  13   7      512.06      530.05     33.31 o 
   0  13   7      620.99      664.38     42.00 o 
   1  13   7     1012.88      984.13     46.76 o 
   2  13   7      217.12      251.11     45.86 o 
   3  13   7      748.26      715.85     51.60 o 
   4  13   7     1166.75     1227.75     51.39 o 
   5  13   7      701.99      648.48     42.01 o 
   6  13   7     1705.12     1709.69     65.40 o 
   7  13   7      806.84      807.09     51.74 o 
   8  13   7      682.14      726.22     52.10 o 
   9  13   7      522.92      457.77     56.01 o 
  10  13   7      226.62      270.53     37.78 o 
 -10  14   7       18.44       -7.35     34.12 o 
  -9  14   7      159.47      141.30     47.94 o 
  -8  14   7        6.16       -6.90     21.06 o 
  -7  14   7       38.04       60.99     50.99 o 
  -6  14   7      215.25      263.63     39.99 o 
  -5  14   7       23.41       68.52     21.51 o 
  -4  14   7       99.44      125.14     20.76 o 
  -3  14   7      359.55      411.74     32.03 o 
  -2  14   7       79.13       80.90     19.14 o 
  -1  14   7      351.32      332.13     33.24 o 
   0  14   7       78.53      114.61     25.49 o 
   1  14   7      424.03      418.78     36.62 o 
   2  14   7      135.69       73.34     38.25 o 
   3  14   7      106.88      143.05     30.81 o 
   4  14   7      268.31      261.80     65.00 o 
   5  14   7        9.67      -10.56     17.52 o 
   6  14   7        0.09       -2.33     38.47 o 
   7  14   7      230.92      241.55     32.94 o 
   8  14   7       71.58       50.59     24.05 o 
   9  14   7       66.64       61.91     25.66 o 
  10  14   7      228.79      250.93     37.68 o 
  -9  15   7      466.41      561.40     82.78 o 
  -8  15   7      791.35      801.91    159.27 o 
  -7  15   7     1107.34     1098.15    101.09 o 
  -6  15   7     2496.04     2620.65    157.11 o 
  -5  15   7     2443.89     2507.48    193.30 o 
  -4  15   7     1239.78     1280.33     47.35 o 
  -3  15   7     2053.68     1996.46    113.93 o 
  -2  15   7        8.76       11.67     23.66 o 
  -1  15   7        2.23        1.87     15.64 o 
   0  15   7       75.21      102.73     21.76 o 
   1  15   7       74.54      105.70     29.36 o 
   2  15   7      764.92      812.71     53.18 o 
   3  15   7     1479.49     1377.93    108.45 o 
   4  15   7      323.00      358.16     46.72 o 
   5  15   7       70.07       90.18     27.94 o 
   6  15   7      322.78      386.23     49.86 o 
   7  15   7      699.91      640.40     48.40 o 
   8  15   7      389.38      422.56     61.26 o 
   9  15   7      238.50      268.06     35.30 o 
  -8  16   7        9.89       34.60     38.07 o 
  -7  16   7        0.54       54.12     27.11 o 
  -6  16   7      154.53      221.10     37.96 o 
  -5  16   7      183.01      165.41     27.45 o 
  -4  16   7      130.46      149.36     26.10 o 
  -3  16   7       71.87       75.27     27.39 o 
  -2  16   7       12.68        6.00     16.47 o 
  -1  16   7       13.77      -12.34     22.65 o 
   0  16   7       46.62       12.37     36.09 o 
   1  16   7      122.71      189.61     57.46 o 
   2  16   7      127.69      174.89     56.74 o 
   3  16   7      221.80      184.90     37.58 o 
   4  16   7        2.65      104.14     50.64 o 
   5  16   7        0.97       16.18     35.91 o 
   6  16   7       93.92      149.09     33.47 o 
   7  16   7       88.20       90.01     32.50 o 
  -6  17   7      821.14      969.93     68.69 o 
  -5  17   7     1468.94     1512.92     80.91 o 
  -4  17   7      798.41      902.46     91.93 o 
  -3  17   7     2373.48     2391.79     92.27 o 
  -2  17   7     1259.72     1242.07     67.63 o 
  -1  17   7      622.08      639.16     79.54 o 
   0  17   7      195.14      199.67     59.25 o 
   1  17   7      736.33      582.13     85.11 o 
   2  17   7      660.64      654.86     61.95 o 
   3  17   7     1713.56     1719.53     84.15 o 
   4  17   7      283.05      284.37     44.55 o 
   5  17   7      286.15      409.47     84.39 o 
   6  17   7      523.08      620.68     63.19 o 
  -4  18   7       93.47       33.76     45.97 o 
  -3  18   7        2.12       -9.28     43.63 o 
  -2  18   7       34.82      135.03     52.43 o 
  -1  18   7        6.74      -28.01     42.38 o 
   0  18   7       57.26       57.82     49.56 o 
   1  18   7      441.81      481.59     54.56 o 
   2  18   7      217.22      246.72     41.96 o 
   3  18   7       19.60       39.54     25.71 o 
   4  18   7      151.64      195.43     39.95 o 
 -14   0   8     1005.40     1081.53     63.80 o 
 -13   0   8     1354.15     1254.50     72.90 o 
 -12   0   8     1649.85     1581.22     72.65 o 
 -11   0   8      608.50      636.80     51.95 o 
 -10   0   8       42.12       70.14     23.26 o 
  -9   0   8      138.45      155.59     29.58 o 
  -8   0   8      324.23      321.22     37.24 o 
  -7   0   8     2412.95     2305.06    113.84 o 
  -6   0   8      458.88      417.80     40.23 o 
  -5   0   8     6679.34     6663.76    135.63 o 
  -4   0   8     1741.22     1639.06     81.16 o 
  -3   0   8       19.81        3.09     16.20 o 
  -2   0   8      404.26      413.53     72.54 o 
  -1   0   8     1688.06     1547.10     62.19 o 
   0   0   8      518.33      528.85     42.04 o 
   1   0   8      404.21      366.03     37.44 o 
   2   0   8       73.97       73.43     24.99 o 
   3   0   8     1406.19     1478.64     62.20 o 
   4   0   8     6668.34     6758.76    136.47 o 
   5   0   8    18095.92    18744.53    255.33 o 
   6   0   8     9310.78     9219.52    167.32 o 
   7   0   8     9925.01    10092.03    178.78 o 
   8   0   8      234.28      346.79     46.69 o 
   9   0   8      141.81      176.22     35.75 o 
  10   0   8      545.63      573.51     81.52 o 
  11   0   8      138.28      210.44     63.20 o 
  12   0   8       97.88       79.72     56.74 o 
  13   0   8      128.34      118.51     62.49 o 
 -14   1   8        0.21       40.18     16.41 o 
 -13   1   8        8.09       19.58     13.26 o 
 -12   1   8       19.56       53.77     16.77 o 
 -11   1   8        2.52       -0.85     13.60 o 
 -10   1   8       27.75       44.89     14.51 o 
  -9   1   8        5.60       14.76     12.56 o 
  -8   1   8        0.24       -8.91     13.27 o 
  -7   1   8     1240.40     1179.10     41.17 o 
  -6   1   8      271.62      257.75     23.85 o 
  -5   1   8      893.39      852.39     44.68 o 
  -4   1   8      456.50      509.95     34.00 o 
  -3   1   8      156.10      132.89     18.85 o 
  -2   1   8       74.20       70.53     15.81 o 
  -1   1   8       26.42       14.30     12.73 o 
   0   1   8       49.56       41.40     12.66 o 
   1   1   8       38.16       30.48     14.58 o 
   2   1   8      171.60      180.59     22.40 o 
   3   1   8       67.30       53.20     14.23 o 
   4   1   8      109.18      110.24     25.86 o 
   5   1   8       25.55       13.12     15.10 o 
   6   1   8        0.23        9.57     14.18 o 
   7   1   8       21.93       36.42     16.01 o 
   8   1   8      112.87       86.02     21.34 o 
   9   1   8       72.41       67.42     20.51 o 
  10   1   8       16.86        0.47     31.91 o 
  11   1   8      149.05      147.46     40.94 o 
  12   1   8        0.00       -9.96     33.61 o 
  13   1   8        1.89        1.17     34.52 o 
 -14   2   8      508.37      496.38     42.23 o 
 -13   2   8      563.24      615.14     44.70 o 
 -12   2   8      640.33      732.06     39.23 o 
 -11   2   8      743.34      711.34     37.68 o 
 -10   2   8      804.21      751.89     45.89 o 
  -9   2   8     1200.81     1110.28     41.65 o 
  -8   2   8     5019.80     4653.79     87.96 o 
  -7   2   8     1345.26     1285.43     63.87 o 
  -6   2   8     1545.24     1414.88     44.23 o 
  -5   2   8     5233.23     4860.26     80.23 o 
  -4   2   8      337.18      319.55     25.81 o 
  -3   2   8     1786.20     1656.26     45.98 o 
  -2   2   8      353.78      316.09     25.23 o 
  -1   2   8      718.83      663.93     35.77 o 
   0   2   8      862.80      873.96     48.53 o 
   1   2   8      708.19      708.32     28.83 o 
   2   2   8      295.31      263.00     20.92 o 
   3   2   8     1022.86      974.82     32.99 o 
   4   2   8      904.80      871.55     31.79 o 
   5   2   8      446.94      446.39     27.26 o 
   6   2   8     1654.59     1560.50     42.70 o 
   7   2   8     1249.54     1226.24     45.77 o 
   8   2   8        1.50      -13.48     13.48 o 
   9   2   8      440.05      482.44     42.20 o 
  10   2   8      466.25      460.94     54.82 o 
  11   2   8      585.58      673.00     54.35 o 
  12   2   8      306.24      337.56     53.45 o 
  13   2   8       95.46      127.50     43.39 o 
 -14   3   8        1.05       26.72     17.66 o 
 -13   3   8       78.97       63.47     21.82 o 
 -12   3   8      104.47      103.28     26.53 o 
 -11   3   8       22.99       22.55     24.31 o 
 -10   3   8      164.70      166.15     21.63 o 
  -9   3   8      277.40      312.93     26.90 o 
  -8   3   8       96.42       93.06     17.93 o 
  -7   3   8     2815.06     2622.78     70.15 o 
  -6   3   8       70.92       66.10     15.59 o 
  -5   3   8      826.51      776.24     34.64 o 
  -4   3   8        1.01        2.92     11.54 o 
  -3   3   8      579.18      617.59     31.67 o 
  -2   3   8     1442.18     1514.26     44.18 o 
  -1   3   8      437.87      437.83     27.93 o 
   0   3   8        5.49        1.14     11.22 o 
   1   3   8      126.26      167.63     21.25 o 
   2   3   8        3.54       -9.54      9.54 o 
   3   3   8        1.88       14.82     12.77 o 
   4   3   8       51.66       59.66     14.72 o 
   5   3   8      215.19      160.22     19.25 o 
   6   3   8       43.03       31.62     15.04 o 
   7   3   8       23.81        6.69     13.55 o 
   8   3   8      199.92      196.41     32.71 o 
   9   3   8      210.14      194.74     32.67 o 
  10   3   8       67.24       34.73     33.66 o 
  11   3   8        5.35      -19.54     19.54 o 
  12   3   8       85.11       85.81     29.54 o 
  13   3   8       56.12        9.78     35.54 o 
 -14   4   8     1325.66     1164.09    104.24 o 
 -13   4   8     1732.37     1806.35     67.39 o 
 -12   4   8     1614.20     1562.43     61.67 o 
 -11   4   8     1297.59     1207.82     53.75 o 
 -10   4   8     1732.86     1780.87     70.26 o 
  -9   4   8     1154.50     1224.02     56.86 o 
  -8   4   8      728.73      664.73     34.79 o 
  -7   4   8      771.58      779.68     35.99 o 
  -6   4   8     1087.83     1040.23     44.49 o 
  -5   4   8     1027.69      997.15     37.19 o 
  -4   4   8     3819.09     3664.45     68.95 o 
  -3   4   8      749.16      724.78     33.52 o 
  -2   4   8     1597.34     1548.13     57.43 o 
  -1   4   8     1213.21     1181.87     34.72 o 
   0   4   8      955.49      879.11     30.91 o 
   1   4   8     1135.18     1100.95     34.05 o 
   2   4   8     2517.79     2456.68     49.91 o 
   3   4   8     1135.75     1124.64     35.37 o 
   4   4   8      718.60      732.87     31.35 o 
   5   4   8      120.44      123.84     18.20 o 
   6   4   8      848.05      849.39     34.07 o 
   7   4   8      751.68      809.07     40.06 o 
   8   4   8     1261.69     1298.31     48.56 o 
   9   4   8      254.98      273.01     35.17 o 
  10   4   8     1086.63     1053.60    118.32 o 
  11   4   8      604.02      610.95     40.81 o 
  12   4   8      283.91      346.83     34.89 o 
  13   4   8      311.59      310.19     34.30 o 
 -14   5   8       16.37       35.86     21.81 o 
 -13   5   8        1.17       17.00     18.26 o 
 -12   5   8      308.77      312.58     36.52 o 
 -11   5   8      175.48      161.67     25.77 o 
 -10   5   8       37.45       51.27     25.46 o 
  -9   5   8       36.39       51.04     19.77 o 
  -8   5   8        3.52      -10.63     14.24 o 
  -7   5   8      769.14      726.56     34.51 o 
  -6   5   8       57.70       82.57     19.43 o 
  -5   5   8      248.23      217.69     26.35 o 
  -4   5   8       65.81       70.12     15.78 o 
  -3   5   8       73.75       92.39     17.11 o 
  -2   5   8        5.55        2.19     12.54 o 
  -1   5   8        4.99        0.32     12.56 o 
   0   5   8        1.61      -10.97     10.97 o 
   1   5   8       35.90       35.99     15.90 o 
   2   5   8       54.04       37.84     13.61 o 
   3   5   8        0.09       -1.78     11.20 o 
   4   5   8       91.69       72.41     15.68 o 
   5   5   8        6.02       20.09     13.70 o 
   6   5   8      230.55      246.06     26.21 o 
   7   5   8       60.82       55.78     18.87 o 
   8   5   8      143.49      167.99     25.60 o 
   9   5   8      467.39      482.89     48.64 o 
  10   5   8       46.58       50.56     25.29 o 
  11   5   8        8.35       10.89     19.07 o 
  12   5   8       11.73       35.47     20.52 o 
  13   5   8       46.67       11.99     28.25 o 
 -13   6   8      540.01      528.56     42.93 o 
 -12   6   8      791.57      764.30     55.72 o 
 -11   6   8     1402.86     1489.31     96.48 o 
 -10   6   8      442.76      399.96     37.21 o 
  -9   6   8      302.41      307.48     34.81 o 
  -8   6   8       32.12       14.59     20.20 o 
  -7   6   8        5.34       -3.66     18.98 o 
  -6   6   8     2574.89     2402.38     56.89 o 
  -5   6   8      568.27      526.08     30.83 o 
  -4   6   8     2430.50     2401.92     56.72 o 
  -3   6   8      502.27      393.95     27.47 o 
  -2   6   8     2141.66     2156.67     89.93 o 
  -1   6   8     2312.49     2307.60     57.99 o 
   0   6   8     3855.16     3755.29     64.57 o 
   1   6   8     1880.67     1731.32     42.81 o 
   2   6   8     1629.04     1597.41     41.40 o 
   3   6   8      837.30      895.61     33.74 o 
   4   6   8     1039.85     1013.70     34.95 o 
   5   6   8      844.24      846.27     39.41 o 
   6   6   8     1670.64     1652.50     61.48 o 
   7   6   8      237.51      252.17     28.37 o 
   8   6   8     2063.02     2077.43     82.18 o 
   9   6   8      729.70      708.23     48.24 o 
  10   6   8      698.04      707.67     41.89 o 
  11   6   8      944.09      929.75     48.33 o 
  12   6   8      861.30      865.05     47.91 o 
  13   6   8      490.13      545.91     42.93 o 
 -13   7   8       37.10       47.19     35.01 o 
 -12   7   8       37.11       39.68     18.56 o 
 -11   7   8        0.02       16.93     15.57 o 
 -10   7   8       35.12       53.12     17.92 o 
  -9   7   8       77.36       92.88     22.74 o 
  -8   7   8      879.52      869.30     48.95 o 
  -7   7   8       30.55       15.82     17.53 o 
  -6   7   8      100.36      132.30     24.12 o 
  -5   7   8      344.04      309.61     26.17 o 
  -4   7   8      314.68      323.51     28.25 o 
  -3   7   8        3.90        4.27     13.01 o 
  -2   7   8        4.77        7.68     12.19 o 
  -1   7   8       92.30       76.30     16.46 o 
   0   7   8       79.55       96.10     15.93 o 
   1   7   8       63.91       80.60     15.36 o 
   2   7   8       45.03       27.30     14.12 o 
   3   7   8       94.21       86.74     16.62 o 
   4   7   8       28.72       38.05     14.65 o 
   5   7   8       28.46       51.65     17.16 o 
   6   7   8      157.55      170.80     24.48 o 
   7   7   8       23.10       32.98     17.77 o 
   8   7   8       44.80       63.95     25.19 o 
   9   7   8        1.03       32.25     27.66 o 
  10   7   8        2.89       30.73     17.56 o 
  11   7   8       94.14      103.51     28.30 o 
  12   7   8       11.35       -4.42     18.43 o 
 -13   8   8      535.38      668.85     67.15 o 
 -12   8   8      733.78      804.15     66.42 o 
 -11   8   8     1177.65     1156.51     54.70 o 
 -10   8   8     1597.94     1680.02     63.82 o 
  -9   8   8     1954.28     1864.20     66.20 o 
  -8   8   8      407.55      386.29     37.03 o 
  -7   8   8      801.98      732.20     45.57 o 
  -6   8   8     1066.65     1020.50     48.26 o 
  -5   8   8       90.95      120.39     28.55 o 
  -4   8   8     1014.01     1032.74     47.31 o 
  -3   8   8     1116.91     1106.94     41.73 o 
  -2   8   8      873.75      859.22     31.93 o 
  -1   8   8      650.69      649.18     29.55 o 
   0   8   8     1022.24     1010.04     40.27 o 
   1   8   8     1197.09     1192.11     37.05 o 
   2   8   8     1265.67     1242.91     37.49 o 
   3   8   8      890.83      891.41     33.96 o 
   4   8   8      566.37      546.55     40.79 o 
   5   8   8      994.11      948.85     41.52 o 
   6   8   8      733.51      727.17     39.89 o 
   7   8   8      306.57      318.32     35.34 o 
   8   8   8     1692.64     1624.61     63.25 o 
   9   8   8     1114.99     1061.89     75.76 o 
  10   8   8      282.11      368.97     34.08 o 
  11   8   8      499.08      527.80     40.58 o 
  12   8   8      311.57      306.32     40.07 o 
 -12   9   8        2.41      -10.70     31.06 o 
 -11   9   8       29.04       18.83     30.52 o 
 -10   9   8        9.15       28.39     16.33 o 
  -9   9   8       25.15       26.31     16.21 o 
  -8   9   8      672.00      641.09     65.11 o 
  -7   9   8      184.38      187.83     27.20 o 
  -6   9   8        2.23       -6.01     14.24 o 
  -5   9   8     1015.18     1041.68    131.08 o 
  -4   9   8        3.11      -19.90     20.70 o 
  -3   9   8      138.50      154.93     25.24 o 
  -2   9   8       66.72       59.15     18.72 o 
  -1   9   8       19.51       26.10     12.92 o 
   0   9   8      104.52      138.90     18.07 o 
   1   9   8        0.00      -10.86     11.31 o 
   2   9   8      242.69      263.83     22.71 o 
   3   9   8      726.73      687.47     36.36 o 
   4   9   8      455.29      409.15     32.10 o 
   5   9   8        3.96       -3.78     14.38 o 
   6   9   8       12.76      -13.84     13.84 o 
   7   9   8      292.36      329.97     71.26 o 
   8   9   8      351.36      343.55     51.18 o 
   9   9   8       12.06        7.85     18.42 o 
  10   9   8       31.87       -4.71     21.30 o 
  11   9   8      197.81      220.43     29.47 o 
 -12  10   8      509.99      532.60     67.33 o 
 -11  10   8      501.32      572.74    132.15 o 
 -10  10   8     1235.37     1357.30     88.34 o 
  -9  10   8     2617.45     2550.94     79.21 o 
  -8  10   8     1545.33     1538.38     61.12 o 
  -7  10   8     3638.64     3780.52    151.66 o 
  -6  10   8      872.67      868.79     59.82 o 
  -5  10   8      178.61      194.37     35.23 o 
  -4  10   8     1567.00     1591.70     59.54 o 
  -3  10   8     3487.61     3591.46     87.36 o 
  -2  10   8      835.09      890.96     39.40 o 
  -1  10   8      441.14      467.92     31.21 o 
   0  10   8      312.16      336.98     27.52 o 
   1  10   8     1030.75     1026.31     35.74 o 
   2  10   8      861.99      890.02     51.16 o 
   3  10   8     1122.05     1010.71     41.82 o 
   4  10   8      370.82      380.97     30.86 o 
   5  10   8     1623.27     1607.11     52.80 o 
   6  10   8      244.57      233.89     36.17 o 
   7  10   8      819.36      807.27     58.33 o 
   8  10   8      753.77      760.79     70.89 o 
   9  10   8      796.09      756.57     44.10 o 
  10  10   8      300.18      368.27     41.72 o 
  11  10   8      190.33      206.61     35.52 o 
 -11  11   8        1.63       66.92     28.43 o 
 -10  11   8       55.17       34.45     23.54 o 
  -9  11   8      272.63      266.79     42.62 o 
  -8  11   8       99.50       92.08     23.67 o 
  -7  11   8        6.66       11.76     27.11 o 
  -6  11   8       57.16       59.31     22.59 o 
  -5  11   8        0.57      -18.87     18.87 o 
  -4  11   8      381.52      313.13     33.30 o 
  -3  11   8      197.47      232.24     29.68 o 
  -2  11   8       11.25       14.79     15.83 o 
  -1  11   8       47.57       50.14     17.88 o 
   0  11   8       13.26       19.20     13.83 o 
   1  11   8        0.28      -13.46     13.46 o 
   2  11   8        1.10      -13.44     13.44 o 
   3  11   8        2.81        2.82     19.07 o 
   4  11   8      188.21      185.38     30.32 o 
   5  11   8       62.73       83.57     23.54 o 
   6  11   8        1.10      -17.23     19.62 o 
   7  11   8        1.95       -2.68     19.66 o 
   8  11   8       28.14       30.75     19.61 o 
   9  11   8        2.99       30.63     21.61 o 
  10  11   8       99.18      132.10     33.42 o 
 -10  12   8     1423.99     1442.42    130.18 o 
  -9  12   8      589.79      572.79     59.71 o 
  -8  12   8     1743.81     1825.40     86.40 o 
  -7  12   8     1468.40     1455.11     60.21 o 
  -6  12   8      277.27      255.37     53.49 o 
  -5  12   8       36.60       41.79     24.77 o 
  -4  12   8      674.56      664.60     44.86 o 
  -3  12   8      256.25      314.84     40.86 o 
  -2  12   8        6.96        1.57     18.45 o 
  -1  12   8      758.15      754.24     38.67 o 
   0  12   8     1106.69     1098.96     62.20 o 
   1  12   8     1647.77     1717.93     82.72 o 
   2  12   8      788.68      894.85     47.81 o 
   3  12   8      907.88      860.83     41.71 o 
   4  12   8     1240.62     1198.86     46.50 o 
   5  12   8     1356.07     1260.80     86.61 o 
   6  12   8      278.87      313.14     46.22 o 
   7  12   8      341.26      359.00     32.12 o 
   8  12   8      406.38      371.72     41.61 o 
   9  12   8     1061.37     1210.19     63.46 o 
  -9  13   8      136.97      154.52     34.37 o 
  -8  13   8       74.68       69.49     25.31 o 
  -7  13   8       94.87      119.83     23.80 o 
  -6  13   8        0.72        1.91     21.78 o 
  -5  13   8      135.65      137.46     35.55 o 
  -4  13   8      130.86       74.52     25.69 o 
  -3  13   8        1.09       22.50     16.59 o 
  -2  13   8       37.33       55.06     17.19 o 
  -1  13   8        3.16       26.77     17.61 o 
   0  13   8       37.61       14.54     27.97 o 
   1  13   8        2.49        8.62     39.87 o 
   2  13   8       33.89       20.71     20.37 o 
   3  13   8       65.03      106.01     23.33 o 
   4  13   8      303.59      326.16     42.37 o 
   5  13   8       28.40       30.54     29.63 o 
   6  13   8      176.09      131.57     39.74 o 
   7  13   8       25.79       25.19     19.65 o 
   8  13   8      105.98       66.88     26.51 o 
   9  13   8       47.54       44.79     35.07 o 
  -8  14   8      565.82      657.81     62.45 o 
  -7  14   8      763.22      777.49     64.12 o 
  -6  14   8      695.34      822.75     80.75 o 
  -5  14   8     1226.64     1394.69     72.50 o 
  -4  14   8      554.10      628.23     52.85 o 
  -3  14   8     1265.28     1437.91     63.57 o 
  -2  14   8     1664.52     1795.27     81.35 o 
  -1  14   8      769.23      806.70     48.26 o 
   0  14   8      387.61      429.67     38.92 o 
   1  14   8      377.81      406.22     38.03 o 
   2  14   8      691.70      741.20     47.27 o 
   3  14   8      547.41      514.63     49.23 o 
   4  14   8     1703.88     1712.37     76.51 o 
   5  14   8      859.20      809.81     93.01 o 
   6  14   8      271.58      321.22     37.68 o 
   7  14   8      557.02      619.26     66.65 o 
   8  14   8      519.21      559.05     49.11 o 
  -7  15   8       32.44       18.63     24.05 o 
  -6  15   8       98.36       53.28     42.91 o 
  -5  15   8      256.41      268.50     39.09 o 
  -4  15   8       36.35       54.59     20.96 o 
  -3  15   8      119.51      159.05     31.29 o 
  -2  15   8       63.25       60.58     36.45 o 
  -1  15   8      112.93      116.75     24.19 o 
   0  15   8      157.36      134.21     25.64 o 
   1  15   8      138.95      137.79     25.07 o 
   2  15   8      202.34      289.69     40.68 o 
   3  15   8       51.51        0.00     37.71 o 
   4  15   8      299.34      247.79     65.36 o 
   5  15   8       46.33       77.19     25.19 o 
   6  15   8      240.59      333.97     47.49 o 
  -5  16   8      326.01      453.56     71.82 o 
  -4  16   8      806.65      852.51     62.33 o 
  -3  16   8      804.50      957.06     62.04 o 
  -2  16   8     1366.59     1387.30     59.13 o 
  -1  16   8       54.50       53.61     27.91 o 
   0  16   8      316.66      345.31     36.24 o 
   1  16   8      367.41      457.35     49.35 o 
   2  16   8     1389.97     1639.72    119.23 o 
   3  16   8     1224.31     1345.97    113.12 o 
   4  16   8      650.37      686.96     77.93 o 
   5  16   8        1.11      -22.55     43.09 o 
  -3  17   8       10.21       16.16     18.96 o 
  -2  17   8      432.82      424.06     40.65 o 
  -1  17   8        1.50       15.40     47.04 o 
   0  17   8       15.42       14.36     43.81 o 
   1  17   8       16.29        2.87     44.17 o 
   2  17   8       60.45       90.50     57.46 o 
 -13   1   9      623.15      632.76     46.85 o 
 -12   1   9     1148.07     1206.54     54.95 o 
 -11   1   9     1064.28     1087.54     44.37 o 
 -10   1   9      863.02      844.91     71.69 o 
  -9   1   9      340.63      302.21     27.74 o 
  -8   1   9      875.47      849.71     39.27 o 
  -7   1   9     1476.36     1331.70     45.24 o 
  -6   1   9      556.23      530.83     35.97 o 
  -5   1   9      321.16      283.67     25.49 o 
  -4   1   9     1795.71     1664.71     49.30 o 
  -3   1   9      343.18      364.85     28.27 o 
  -2   1   9      836.35      830.50     37.46 o 
  -1   1   9      687.20      751.61     36.15 o 
   0   1   9     2519.67     2463.21     58.92 o 
   1   1   9     2768.53     2698.02     79.99 o 
   2   1   9     1933.46     1996.66     54.88 o 
   3   1   9      989.34     1033.22     42.16 o 
   4   1   9      882.04      953.18     49.97 o 
   5   1   9      811.45      749.20     38.17 o 
   6   1   9     1134.73     1140.87     44.46 o 
   7   1   9      906.52      963.68     42.76 o 
   8   1   9      706.77      670.74     39.43 o 
   9   1   9        1.30       16.43     22.93 o 
  10   1   9      159.62      248.81     79.36 o 
  11   1   9      295.54      317.21     52.94 o 
  12   1   9      589.00      659.87    114.02 o 
 -13   2   9        0.01       12.91     17.19 o 
 -12   2   9        7.15       16.76     22.46 o 
 -11   2   9       35.01       29.82     14.04 o 
 -10   2   9      102.50      108.48     24.46 o 
  -9   2   9       20.88        5.45     14.70 o 
  -8   2   9       64.57       63.21     16.00 o 
  -7   2   9       12.68       14.57     13.30 o 
  -6   2   9      771.30      703.16     36.24 o 
  -5   2   9      166.81      181.57     21.66 o 
  -4   2   9       26.00       39.66     14.52 o 
  -3   2   9      626.48      585.26     33.48 o 
  -2   2   9       21.06       36.12     15.20 o 
  -1   2   9        4.14       11.06     12.96 o 
   0   2   9       40.97       42.32     14.99 o 
   1   2   9        1.18      -12.16     12.16 o 
   2   2   9      226.68      208.18     20.93 o 
   3   2   9      184.47      174.11     20.02 o 
   4   2   9      193.13      183.97     20.74 o 
   5   2   9        1.10        4.15     17.54 o 
   6   2   9      156.70      145.80     20.13 o 
   7   2   9      347.26      310.76     26.39 o 
   8   2   9       48.31       86.21     25.75 o 
   9   2   9      231.31      203.73     33.64 o 
  10   2   9        7.42      -42.76     45.43 o 
  11   2   9       29.92       43.04     35.91 o 
  12   2   9       22.97        9.53     36.63 o 
 -13   3   9      296.40      341.69     36.81 o 
 -12   3   9      268.43      349.33     36.46 o 
 -11   3   9      601.32      610.00     45.40 o 
 -10   3   9     1016.11     1003.23     50.80 o 
  -9   3   9     1900.48     1889.97    144.33 o 
  -8   3   9     1441.90     1370.88     73.76 o 
  -7   3   9     1726.11     1706.15     51.23 o 
  -6   3   9      402.95      404.11     29.64 o 
  -5   3   9      814.35      775.04     38.11 o 
  -4   3   9     2377.99     2358.31     63.65 o 
  -3   3   9     1810.05     1751.68     50.72 o 
  -2   3   9      898.69      918.83     38.46 o 
  -1   3   9      910.80      908.96     54.85 o 
   0   3   9     1894.32     1801.13     51.06 o 
   1   3   9      989.81     1002.03     34.57 o 
   2   3   9     1046.59     1062.41     35.62 o 
   3   3   9     1080.29     1003.28     35.19 o 
   4   3   9      584.92      570.53     30.26 o 
   5   3   9      553.50      626.15     31.93 o 
   6   3   9      209.30      274.53     23.89 o 
   7   3   9      291.57      311.99     30.53 o 
   8   3   9      189.21      226.34     28.11 o 
   9   3   9      359.99      408.35     35.67 o 
  10   3   9      323.81      364.47     41.24 o 
  11   3   9      508.39      504.98     59.36 o 
  12   3   9      617.80      591.46     66.75 o 
 -12   4   9       11.12       17.56     21.32 o 
 -11   4   9      415.25      410.11     38.90 o 
 -10   4   9      152.61      122.12     24.29 o 
  -9   4   9       34.86       11.12     16.08 o 
  -8   4   9       74.80       49.92     15.61 o 
  -7   4   9      384.69      396.72     45.10 o 
  -6   4   9      755.39      737.53     36.82 o 
  -5   4   9      230.60      203.39     22.96 o 
  -4   4   9        6.14       -8.59     11.91 o 
  -3   4   9      108.94      118.65     19.27 o 
  -2   4   9       19.13       -8.42     15.91 o 
  -1   4   9      108.24       74.56     20.64 o 
   0   4   9        2.27      -11.89     11.89 o 
   1   4   9       43.38       41.01     14.06 o 
   2   4   9       15.34        4.04     12.33 o 
   3   4   9       19.08       26.05     13.70 o 
   4   4   9      137.42      126.40     18.13 o 
   5   4   9       76.16       73.87     16.73 o 
   6   4   9        7.24       18.81     13.92 o 
   7   4   9       41.41       55.91     19.18 o 
   8   4   9       16.02        4.53     17.55 o 
   9   4   9        8.04       30.47     25.06 o 
  10   4   9        7.80       24.34     23.11 o 
  11   4   9      112.49       72.01     41.01 o 
  12   4   9       31.21       32.68     24.78 o 
 -12   5   9      325.53      372.59     37.13 o 
 -11   5   9      614.71      672.19     48.24 o 
 -10   5   9      705.98      773.39     60.66 o 
  -9   5   9      264.16      232.06     32.06 o 
  -8   5   9      204.93      151.06     31.70 o 
  -7   5   9      194.89      231.89     23.81 o 
  -6   5   9      826.21      868.97     38.45 o 
  -5   5   9     2360.12     2269.00     77.57 o 
  -4   5   9      715.62      767.21     37.66 o 
  -3   5   9     1402.63     1290.16     44.11 o 
  -2   5   9      496.00      516.58     32.17 o 
  -1   5   9     1863.65     1825.02     98.59 o 
   0   5   9     1368.11     1384.05     57.38 o 
   1   5   9     2140.22     1999.23     47.07 o 
   2   5   9      807.78      818.96     33.40 o 
   3   5   9      599.96      591.57     30.55 o 
   4   5   9      722.68      712.56     33.38 o 
   5   5   9      505.73      500.82     29.81 o 
   6   5   9      425.35      427.27     33.30 o 
   7   5   9      867.49      919.62     45.59 o 
   8   5   9      351.26      370.90     34.32 o 
   9   5   9      543.46      570.89     47.44 o 
  10   5   9      201.12      213.26     34.83 o 
  11   5   9      604.28      565.43     48.41 o 
 -12   6   9        4.10        4.60     22.75 o 
 -11   6   9       15.72       50.16     20.93 o 
 -10   6   9        4.67       40.20     16.61 o 
  -9   6   9        0.24      -21.56     22.77 o 
  -8   6   9      145.45      135.75     30.46 o 
  -7   6   9       17.09       12.51     15.42 o 
  -6   6   9       48.91       38.50     17.29 o 
  -5   6   9      763.10      732.66     36.43 o 
  -4   6   9       64.44       36.73     15.34 o 
  -3   6   9      230.86      229.86     23.80 o 
  -2   6   9      182.90      180.32     26.80 o 
  -1   6   9      131.62      136.67     20.40 o 
   0   6   9        2.35       -8.76     12.77 o 
   1   6   9       67.91       76.32     15.35 o 
   2   6   9        5.21       17.91     13.11 o 
   3   6   9        2.42       -4.75     17.78 o 
   4   6   9        0.41      -11.07     11.07 o 
   5   6   9        0.88      -14.08     14.08 o 
   6   6   9        2.37       10.97     15.93 o 
   7   6   9        0.37       -1.50     17.01 o 
   8   6   9       95.19       73.91     21.99 o 
   9   6   9        1.03       53.25     24.72 o 
  10   6   9        0.83        4.58     21.56 o 
  11   6   9        9.02       15.68     19.54 o 
 -11   7   9      649.65      748.11     58.64 o 
 -10   7   9      521.46      625.92     46.05 o 
  -9   7   9      366.02      384.52     38.02 o 
  -8   7   9      230.97      301.91     45.18 o 
  -7   7   9      249.36      253.64     31.68 o 
  -6   7   9     2636.51     2418.54     82.38 o 
  -5   7   9     2071.82     2063.56     68.25 o 
  -4   7   9      447.91      501.41     32.67 o 
  -3   7   9     1173.66     1167.02     42.87 o 
  -2   7   9      467.28      524.20     32.71 o 
  -1   7   9     1543.26     1630.45     49.85 o 
   0   7   9     1114.51     1117.72     42.14 o 
   1   7   9     2000.50     2065.80     49.01 o 
   2   7   9     1448.89     1418.66     42.86 o 
   3   7   9     1235.27     1219.32     68.89 o 
   4   7   9      959.92      948.54     56.88 o 
   5   7   9      838.19      932.12     59.62 o 
   6   7   9      793.12      709.80     40.90 o 
   7   7   9      634.46      593.19     39.06 o 
   8   7   9      317.49      395.07     39.82 o 
   9   7   9      448.71      483.11     44.75 o 
  10   7   9      181.49      220.62     30.51 o 
  11   7   9      524.72      520.37     41.68 o 
 -11   8   9       89.76      121.06     22.34 o 
 -10   8   9       49.50       90.28     21.88 o 
  -9   8   9       16.74        4.41     26.43 o 
  -8   8   9        1.33        4.12     14.71 o 
  -7   8   9       28.76      -13.85     18.10 o 
  -6   8   9       90.55       78.85     19.77 o 
  -5   8   9       56.09       55.57     20.34 o 
  -4   8   9      963.49      884.82     49.26 o 
  -3   8   9       52.29       60.83     19.34 o 
  -2   8   9       47.78       39.94     15.47 o 
  -1   8   9        3.94       17.00     13.94 o 
   0   8   9       13.50       22.16     13.54 o 
   1   8   9       22.22       25.05     13.88 o 
   2   8   9       76.24       80.55     15.90 o 
   3   8   9       61.81       24.40     16.55 o 
   4   8   9      111.63      128.24     29.96 o 
   5   8   9       23.37        9.14     16.00 o 
   6   8   9       14.32       15.90     18.03 o 
   7   8   9       27.48        0.15     17.06 o 
   8   8   9        0.02      -17.37     19.70 o 
   9   8   9       18.31       -3.89     28.85 o 
  10   8   9       41.87       30.00     23.79 o 
 -10   9   9      693.02      750.42     51.17 o 
  -9   9   9     1693.49     1680.53    107.02 o 
  -8   9   9     2306.28     2292.77     75.67 o 
  -7   9   9      579.74      618.16     56.55 o 
  -6   9   9      925.28      901.23     61.40 o 
  -5   9   9      542.60      595.03     44.21 o 
  -4   9   9      475.87      526.81     41.88 o 
  -3   9   9     1502.35     1531.47     79.69 o 
  -2   9   9     1935.95     2106.44     68.29 o 
  -1   9   9     1043.74     1115.00     43.90 o 
   0   9   9      711.28      746.53     44.06 o 
   1   9   9      659.16      618.76     36.95 o 
   2   9   9      846.68      864.98     40.73 o 
   3   9   9      600.06      624.03     45.46 o 
   4   9   9      265.96      317.06     29.04 o 
   5   9   9      156.85      234.82     28.00 o 
   6   9   9      201.41      306.42     31.04 o 
   7   9   9        3.61       11.37     20.01 o 
   8   9   9       76.86      138.44     28.52 o 
   9   9   9      251.18      301.51     38.85 o 
  10   9   9      439.84      476.10     58.05 o 
 -10  10   9        6.34       -5.24     14.99 o 
  -9  10   9        5.23       15.37     17.54 o 
  -8  10   9       57.26       73.60     21.47 o 
  -7  10   9        6.66        2.62     19.96 o 
  -6  10   9      488.03      556.20     43.93 o 
  -5  10   9      333.78      368.31     36.18 o 
  -4  10   9       60.85       64.59     20.26 o 
  -3  10   9        1.71      -15.36     15.36 o 
  -2  10   9       51.40       58.76     21.19 o 
  -1  10   9       20.91       47.61     17.29 o 
   0  10   9        1.56       13.60     20.68 o 
   1  10   9       66.66       58.76     17.73 o 
   2  10   9       23.09       33.01     29.35 o 
   3  10   9      164.98      148.80     23.65 o 
   4  10   9      117.51       98.92     21.46 o 
   5  10   9       30.78       44.95     18.95 o 
   6  10   9       60.92       57.65     36.96 o 
   7  10   9       77.38       71.78     23.75 o 
   8  10   9       31.61       19.77     32.84 o 
   9  10   9        0.61      -24.54     28.30 o 
  -9  11   9      782.75      732.15     51.13 o 
  -8  11   9      777.22      843.74     53.43 o 
  -7  11   9      375.51      472.65     52.16 o 
  -6  11   9      130.80      168.52     38.87 o 
  -5  11   9        5.51       46.66     28.94 o 
  -4  11   9      173.96      225.63     29.37 o 
  -3  11   9      217.21      341.63     35.25 o 
  -2  11   9     1750.84     1764.94     63.37 o 
  -1  11   9     1053.86     1061.84     50.87 o 
   0  11   9      592.25      598.28     56.71 o 
   1  11   9      556.25      622.67     66.01 o 
   2  11   9     1383.22     1357.01     48.78 o 
   3  11   9      692.89      803.56     42.42 o 
   4  11   9      799.11      860.50     44.15 o 
   5  11   9      710.60      741.71     63.70 o 
   6  11   9     1241.44     1211.21     56.05 o 
   7  11   9      447.96      381.87     39.86 o 
   8  11   9      513.04      510.53     45.73 o 
  -8  12   9        2.04       14.91     17.70 o 
  -7  12   9      314.25      307.73     44.79 o 
  -6  12   9      107.25      103.49     23.35 o 
  -5  12   9        7.58       27.24     16.63 o 
  -4  12   9      141.21      140.12     25.31 o 
  -3  12   9      268.31      297.89     34.24 o 
  -2  12   9      506.66      558.99     42.63 o 
  -1  12   9       14.80       -4.06     17.60 o 
   0  12   9      333.35      366.13     36.35 o 
   1  12   9      118.79      120.42     24.61 o 
   2  12   9        3.58       41.27     19.38 o 
   3  12   9        1.73       37.97     21.78 o 
   4  12   9       43.09       22.40     17.85 o 
   5  12   9       98.72      108.59     29.66 o 
   6  12   9        3.54      -18.86     18.86 o 
   7  12   9      102.64       94.44     27.18 o 
  -7  13   9      847.95      820.80    115.64 o 
  -6  13   9      722.17      732.13     50.45 o 
  -5  13   9      746.72      861.78     53.08 o 
  -4  13   9      353.36      338.23     35.45 o 
  -3  13   9      287.75      328.71     35.68 o 
  -2  13   9     1882.11     1877.63     97.86 o 
  -1  13   9      403.67      419.59     48.43 o 
   0  13   9      813.61      886.86     51.74 o 
   1  13   9      291.33      289.40     32.89 o 
   2  13   9      834.70      847.06     50.79 o 
   3  13   9      907.31      833.81     50.99 o 
   4  13   9      453.66      524.07     92.11 o 
   5  13   9      790.80      820.70     61.04 o 
   6  13   9      313.13      312.69     48.74 o 
  -6  14   9       24.24       52.48     18.90 o 
  -5  14   9      112.10      168.44     26.49 o 
  -4  14   9      123.52      132.80     36.84 o 
  -3  14   9       92.42      102.93     34.48 o 
  -2  14   9        2.09        0.99     31.60 o 
  -1  14   9      102.37       94.63     27.27 o 
   0  14   9       25.18       54.30     33.67 o 
   1  14   9       43.41       52.10     19.68 o 
   2  14   9        8.27       -6.31     18.57 o 
   3  14   9       37.06       73.46     33.39 o 
   4  14   9        0.27      -17.29     49.74 o 
   5  14   9        4.09       70.03     45.97 o 
  -3  15   9     1350.85     1550.41    117.43 o 
  -2  15   9      994.50     1108.09     70.57 o 
  -1  15   9      843.30      915.45     66.82 o 
   0  15   9       23.10       32.27     20.38 o 
   1  15   9       55.71      107.68     24.14 o 
   2  15   9       59.47       73.58     53.84 o 
   3  15   9      435.82      570.64     85.83 o 
 -11   0  10      838.75      837.25     62.36 o 
 -10   0  10      458.06      521.54     64.64 o 
  -9   0  10       25.67       82.04     24.36 o 
  -8   0  10       15.19       29.47     20.55 o 
  -7   0  10      127.48      154.34     29.74 o 
  -6   0  10      226.18      229.38     35.02 o 
  -5   0  10     2142.08     2080.64    169.86 o 
  -4   0  10     1201.16     1191.62     63.45 o 
  -3   0  10     1983.14     1996.97    108.99 o 
  -2   0  10      925.12      860.15     58.95 o 
  -1   0  10      136.38       97.79     27.65 o 
   0   0  10       13.11        4.49     19.57 o 
   1   0  10      464.13      389.88     44.71 o 
   2   0  10       51.85       64.16     32.14 o 
   3   0  10        3.94       -9.02     21.11 o 
   4   0  10      159.81      228.15     39.68 o 
   5   0  10      726.70      674.90     55.61 o 
   6   0  10     3494.36     2988.93    146.16 o 
   7   0  10     5930.23     5423.02    202.18 o 
   8   0  10     1887.04     1869.47     84.42 o 
   9   0  10      480.16      512.10     82.60 o 
  10   0  10       32.87       66.80     54.23 o 
 -11   1  10       20.77       32.01     14.49 o 
 -10   1  10       46.70       35.22     15.41 o 
  -9   1  10       24.43      -11.63     11.93 o 
  -8   1  10        8.22       19.26     14.14 o 
  -7   1  10        1.34        8.72     13.03 o 
  -6   1  10       93.46      117.24     19.63 o 
  -5   1  10      115.63      106.47     18.91 o 
  -4   1  10      131.39      111.62     19.84 o 
  -3   1  10       64.46       49.77     16.50 o 
  -2   1  10        2.01        3.99     16.07 o 
  -1   1  10       13.27       26.15     15.33 o 
   0   1  10       23.97       11.28     14.68 o 
   1   1  10       92.21       90.12     19.85 o 
   2   1  10      282.90      271.53     27.71 o 
   3   1  10      219.53      245.36     27.27 o 
   4   1  10      222.47      175.20     24.97 o 
   5   1  10       44.44       36.35     17.82 o 
   6   1  10        3.34        6.68     16.56 o 
   7   1  10       41.05       42.91     20.30 o 
   8   1  10       15.20       18.53     22.85 o 
   9   1  10       15.27      -14.98     21.33 o 
  10   1  10        8.75       29.10     37.17 o 
 -11   2  10      540.68      518.85     44.06 o 
 -10   2  10      653.42      659.39     42.49 o 
  -9   2  10      945.88      908.79     46.08 o 
  -8   2  10      931.92      895.64     42.16 o 
  -7   2  10     1329.83     1223.39     74.85 o 
  -6   2  10     2369.80     2302.27     61.64 o 
  -5   2  10     1138.76     1129.87     55.31 o 
  -4   2  10     2408.09     2276.14     60.54 o 
  -3   2  10     1885.01     1803.90     83.11 o 
  -2   2  10      990.46     1020.19     48.93 o 
  -1   2  10     1399.90     1431.73     48.38 o 
   0   2  10      250.90      270.79     27.00 o 
   1   2  10      876.95      816.99     40.84 o 
   2   2  10      557.43      567.80     36.44 o 
   3   2  10       90.13      103.84     20.49 o 
   4   2  10       64.06       61.07     16.29 o 
   5   2  10      130.55      179.00     25.09 o 
   6   2  10      243.08      286.34     28.50 o 
   7   2  10      503.40      562.24     68.47 o 
   8   2  10      778.30      891.77     55.22 o 
   9   2  10      274.17      276.60     37.72 o 
  10   2  10      205.35      223.66     46.46 o 
 -11   3  10      182.35      245.76     40.23 o 
 -10   3  10       60.77       34.69     29.74 o 
  -9   3  10       36.69       44.09     16.15 o 
  -8   3  10       10.86       36.84     15.12 o 
  -7   3  10      179.42      142.79     21.28 o 
  -6   3  10      238.82      220.00     24.68 o 
  -5   3  10      174.31      220.33     24.55 o 
  -4   3  10       14.32       11.56     14.61 o 
  -3   3  10       39.89       37.51     15.80 o 
  -2   3  10      214.70      206.60     24.70 o 
  -1   3  10       78.14       85.04     18.95 o 
   0   3  10      894.38      891.48     41.99 o 
   1   3  10      192.90      216.21     25.62 o 
   2   3  10        4.49        1.51     13.55 o 
   3   3  10       28.24       15.27     13.50 o 
   4   3  10        7.41        3.66     13.18 o 
   5   3  10       20.19       12.39     14.45 o 
   6   3  10        5.77       -0.53     15.06 o 
   7   3  10       12.75       12.09     18.47 o 
   8   3  10        0.21        0.52     16.82 o 
   9   3  10        0.25       -5.81     22.81 o 
  10   3  10       14.67       -2.88     57.82 o 
 -10   4  10      929.02      945.49     56.14 o 
  -9   4  10      955.16      899.25     53.59 o 
  -8   4  10     1385.70     1395.50     59.68 o 
  -7   4  10      696.74      674.65     38.10 o 
  -6   4  10      598.84      595.24     36.14 o 
  -5   4  10     1016.79     1040.25     42.90 o 
  -4   4  10      737.08      773.98     40.21 o 
  -3   4  10      674.87      706.87     38.41 o 
  -2   4  10     1447.10     1365.45     47.76 o 
  -1   4  10      718.16      714.71     38.98 o 
   0   4  10     1022.39     1071.33     43.35 o 
   1   4  10      714.10      696.95     40.90 o 
   2   4  10      557.60      566.53     36.18 o 
   3   4  10      845.79      885.14     37.91 o 
   4   4  10      725.38      748.75     34.76 o 
   5   4  10      375.60      401.51     28.93 o 
   6   4  10      148.38      182.81     25.53 o 
   7   4  10       90.76      109.27     22.94 o 
   8   4  10      224.31      213.74     28.95 o 
   9   4  10      537.03      680.02     44.97 o 
  10   4  10      449.08      433.81     78.29 o 
 -10   5  10      141.34      132.41     29.43 o 
  -9   5  10       10.89       23.00     16.31 o 
  -8   5  10        6.81       22.08     32.04 o 
  -7   5  10        8.76        3.84     15.33 o 
  -6   5  10        5.46       23.79     12.97 o 
  -5   5  10        2.64        7.65     13.73 o 
  -4   5  10       12.12        5.21     12.82 o 
  -3   5  10       13.51        6.77     13.84 o 
  -2   5  10        9.26        4.42     14.33 o 
  -1   5  10      123.19      105.36     21.67 o 
   0   5  10       14.23       10.99     15.71 o 
   1   5  10        1.77      -11.94     11.94 o 
   2   5  10       55.32       38.57     16.82 o 
   3   5  10        0.75      -11.17     13.57 o 
   4   5  10       11.20       29.15     14.03 o 
   5   5  10       17.03       31.80     16.41 o 
   6   5  10        2.21        1.23     22.70 o 
   7   5  10        2.20       20.35     17.53 o 
   8   5  10       15.41       23.82     17.39 o 
   9   5  10       19.50       13.07     46.77 o 
 -10   6  10      765.55      825.93     66.50 o 
  -9   6  10      603.87      673.90     55.07 o 
  -8   6  10      186.37      259.02     36.84 o 
  -7   6  10      164.43      198.20     29.26 o 
  -6   6  10      163.38      162.59     26.26 o 
  -5   6  10      366.49      392.05     39.67 o 
  -4   6  10      943.21      923.92     42.59 o 
  -3   6  10      837.99      853.36     41.43 o 
  -2   6  10      557.49      518.74     34.96 o 
  -1   6  10      405.15      410.74     35.97 o 
   0   6  10     1380.76     1283.44     46.58 o 
   1   6  10      819.08      912.90     41.08 o 
   2   6  10     1112.14     1144.30     61.84 o 
   3   6  10      648.92      756.15     35.42 o 
   4   6  10      482.86      534.38     36.34 o 
   5   6  10      511.64      510.25     36.67 o 
   6   6  10      320.95      343.42     32.39 o 
   7   6  10      223.93      221.72     28.25 o 
   8   6  10      177.05      214.57     29.05 o 
   9   6  10      130.04      118.29     28.89 o 
  -9   7  10        1.68       71.91     36.97 o 
  -8   7  10        0.00        4.10     15.65 o 
  -7   7  10       28.30       38.85     17.64 o 
  -6   7  10      256.01      218.97     30.45 o 
  -5   7  10        5.26       33.60     25.26 o 
  -4   7  10       70.30       50.80     21.38 o 
  -3   7  10       30.12       48.99     16.34 o 
  -2   7  10      161.26      126.51     29.29 o 
  -1   7  10       69.15       45.72     17.14 o 
   0   7  10        0.46        4.19     13.56 o 
   1   7  10      105.37      110.06     19.47 o 
   2   7  10        0.08       19.92     13.71 o 
   3   7  10        1.38      -17.05     17.05 o 
   4   7  10       22.78        6.66     21.98 o 
   5   7  10       16.20        1.67     14.79 o 
   6   7  10        8.72       12.84     17.85 o 
   7   7  10        5.29       16.68     18.13 o 
   8   7  10        2.45      -22.63     22.63 o 
  -9   8  10     1006.92      963.24     57.55 o 
  -8   8  10     1263.44     1253.06     60.51 o 
  -7   8  10     1050.03     1127.28     58.33 o 
  -6   8  10      641.26      637.43     49.94 o 
  -5   8  10      553.03      552.77     44.32 o 
  -4   8  10      433.35      546.82     43.50 o 
  -3   8  10      645.22      712.32     47.18 o 
  -2   8  10      360.03      361.58     30.18 o 
  -1   8  10      587.71      694.59     38.99 o 
   0   8  10      614.72      577.21     36.33 o 
   1   8  10       75.31      110.68     19.55 o 
   2   8  10      329.94      392.35     38.39 o 
   3   8  10      517.21      551.96     36.77 o 
   4   8  10      350.14      357.08     31.90 o 
   5   8  10      369.07      323.63     36.61 o 
   6   8  10      360.95      442.36     36.03 o 
   7   8  10      121.38      129.81     24.16 o 
   8   8  10      182.05      243.78     35.65 o 
  -8   9  10      144.03      105.65     30.49 o 
  -7   9  10        3.30       41.17     18.44 o 
  -6   9  10      121.00      110.78     22.88 o 
  -5   9  10        5.21       10.25     15.57 o 
  -4   9  10       47.23       79.54     21.87 o 
  -3   9  10      433.19      454.18     39.97 o 
  -2   9  10       11.50       37.94     18.67 o 
  -1   9  10       16.25       26.85     17.16 o 
   0   9  10      136.44      155.50     22.05 o 
   1   9  10       83.38       42.23     18.96 o 
   2   9  10       65.68       32.12     27.67 o 
   3   9  10       71.50       78.36     19.15 o 
   4   9  10      210.50      181.25     25.48 o 
   5   9  10      315.19      270.71     29.83 o 
   6   9  10       53.23       55.74     20.06 o 
   7   9  10        0.42       14.32     22.98 o 
  -7  10  10     1795.05     1955.11     73.12 o 
  -6  10  10     1098.22     1162.69     55.76 o 
  -5  10  10     1316.78     1426.70     60.87 o 
  -4  10  10      468.06      478.61     41.69 o 
  -3  10  10      499.63      607.35     71.12 o 
  -2  10  10      887.77      887.60     52.07 o 
  -1  10  10     1172.32     1157.84    103.25 o 
   0  10  10      556.66      695.93     57.74 o 
   1  10  10       92.20       96.68     28.55 o 
   2  10  10      274.05      312.13     29.73 o 
   3  10  10      521.10      535.78     38.51 o 
   4  10  10      237.70      276.92     29.83 o 
   5  10  10      244.98      267.99     36.75 o 
   6  10  10      220.63      321.81     46.39 o 
  -6  11  10       30.70       64.73     23.47 o 
  -5  11  10       42.85       72.47     27.24 o 
  -4  11  10        3.06       -9.14     16.37 o 
  -3  11  10        2.49       34.29     23.41 o 
  -2  11  10       40.56       58.25     19.51 o 
  -1  11  10       14.52       -0.35     16.17 o 
   0  11  10       90.87       80.10     43.27 o 
   1  11  10       33.44        5.71     20.09 o 
   2  11  10        2.50      -10.94     23.49 o 
   3  11  10       43.40       55.23     17.79 o 
   4  11  10        5.81      -14.49     14.49 o 
   5  11  10        3.28        7.96     18.30 o 
  -5  12  10      293.09      351.81     41.42 o 
  -4  12  10      269.21      301.19     33.83 o 
  -3  12  10       84.15      127.70     23.94 o 
  -2  12  10       23.30       50.22     53.87 o 
  -1  12  10      520.60      599.55     57.76 o 
   0  12  10      417.82      537.99     79.90 o 
   1  12  10     1205.54     1444.83     86.55 o 
   2  12  10      841.37      864.61     52.80 o 
   3  12  10      685.44      784.64     83.62 o 
   4  12  10      235.40      302.60     36.68 o 
  -2  13  10       30.97       27.54     23.70 o 
  -1  13  10        0.49        4.60     52.61 o 
   0  13  10        2.12      -17.64     17.64 o 
   1  13  10        6.74      -16.89     16.89 o 
  -8   1  11      288.83      311.90     45.88 o 
  -7   1  11      643.41      633.10     39.39 o 
  -6   1  11      628.83      646.71     39.36 o 
  -5   1  11      332.48      300.52     28.59 o 
  -4   1  11      682.99      754.38     41.49 o 
  -3   1  11      210.75      290.61     28.20 o 
  -2   1  11       61.17       79.58     18.48 o 
  -1   1  11      308.43      362.84     32.01 o 
   0   1  11      304.57      307.14     30.51 o 
   1   1  11      652.41      614.24     39.17 o 
   2   1  11     1360.73     1320.14     58.57 o 
   3   1  11      980.69     1003.35    108.96 o 
   4   1  11      433.97      439.20     35.58 o 
   5   1  11      719.80      856.13     54.24 o 
   6   1  11      665.97      690.36     43.12 o 
   7   1  11     1216.15     1231.07     61.58 o 
  -8   2  11       97.43       96.44     19.51 o 
  -7   2  11       44.34       61.73     16.07 o 
  -6   2  11       58.86       91.16     18.62 o 
  -5   2  11       27.16       42.36     15.91 o 
  -4   2  11      140.65      140.71     21.52 o 
  -3   2  11      279.51      282.02     28.41 o 
  -2   2  11       12.79       49.70     16.19 o 
  -1   2  11      104.60       96.95     19.91 o 
   0   2  11       54.96       81.03     21.94 o 
   1   2  11       14.78       -1.53     14.61 o 
   2   2  11        3.12       -3.74     15.49 o 
   3   2  11        9.13       -8.39     15.81 o 
   4   2  11      112.03      104.37     30.27 o 
   5   2  11       28.94       54.23     18.43 o 
   6   2  11        1.32       21.23     16.50 o 
   7   2  11        0.66        5.56     27.13 o 
  -8   3  11      946.26      976.56     54.67 o 
  -7   3  11     1516.17     1434.93     51.65 o 
  -6   3  11      931.88      941.34     44.83 o 
  -5   3  11      747.87      748.94     42.31 o 
  -4   3  11      383.00      405.70     33.42 o 
  -3   3  11      431.36      448.69     33.89 o 
  -2   3  11      574.64      635.38     39.32 o 
  -1   3  11      474.40      515.90     37.79 o 
   0   3  11       60.22       84.15     19.32 o 
   1   3  11       92.86      134.42     22.39 o 
   2   3  11      620.90      564.65     38.81 o 
   3   3  11      337.40      405.82     33.85 o 
   4   3  11      443.89      541.18     38.05 o 
   5   3  11      369.86      444.06     46.08 o 
   6   3  11       58.95       76.53     23.94 o 
   7   3  11       25.29       41.63     25.39 o 
  -8   4  11      132.73       97.74     48.85 o 
  -7   4  11       10.31       60.94     18.65 o 
  -6   4  11      152.61      212.35     25.17 o 
  -5   4  11       94.71       92.32     18.74 o 
  -4   4  11       16.81       28.62     15.76 o 
  -3   4  11        9.37        8.93     13.70 o 
  -2   4  11      119.10       96.05     21.21 o 
  -1   4  11        0.91       18.42     14.03 o 
   0   4  11        0.04       -0.04     25.61 o 
   1   4  11       50.61       33.87     16.79 o 
   2   4  11       18.49        8.10     14.03 o 
   3   4  11       13.33       -1.39     28.04 o 
   4   4  11       25.45       27.51     16.48 o 
   5   4  11        7.76      -26.18     30.46 o 
   6   4  11       22.34       33.90     18.40 o 
   7   4  11       22.56       18.98     28.11 o 
  -7   5  11       58.14       38.06     19.28 o 
  -6   5  11       51.15       36.35     20.84 o 
  -5   5  11      180.15      210.53     25.27 o 
  -4   5  11      593.91      636.22     39.80 o 
  -3   5  11     1185.53     1199.24     50.60 o 
  -2   5  11      833.07      852.48     44.29 o 
  -1   5  11      501.40      471.69     35.88 o 
   0   5  11      674.94      692.47     40.75 o 
   1   5  11      798.88      806.58     43.52 o 
   2   5  11      530.73      640.47     39.91 o 
   3   5  11      646.49      626.45     47.02 o 
   4   5  11      476.59      516.53     44.46 o 
   5   5  11      183.08      209.66     26.22 o 
   6   5  11      388.07      419.50     35.96 o 
  -7   6  11        7.13       10.52     17.48 o 
  -6   6  11       16.83        5.93     23.57 o 
  -5   6  11        3.92       37.90     23.99 o 
  -4   6  11       67.71       58.11     18.73 o 
  -3   6  11       80.66       82.40     18.68 o 
  -2   6  11        5.79       55.89     19.09 o 
  -1   6  11       33.56       15.80     17.78 o 
   0   6  11       97.28      139.01     24.05 o 
   1   6  11        5.15      -14.16     14.16 o 
   2   6  11       46.75       28.59     21.04 o 
   3   6  11       16.63        3.55     26.17 o 
   4   6  11       32.34       11.35     19.86 o 
   5   6  11        0.04       22.96     16.86 o 
   6   6  11        0.32       10.70     17.08 o 
  -6   7  11       49.28       71.08     32.24 o 
  -5   7  11      305.92      377.42     38.74 o 
  -4   7  11      537.90      573.99     46.65 o 
  -3   7  11      461.67      536.96     44.18 o 
  -2   7  11      259.86      283.27     28.10 o 
  -1   7  11       46.49       85.46     18.84 o 
   0   7  11      442.38      423.45     33.72 o 
   1   7  11      752.12      785.07     43.19 o 
   2   7  11      493.13      525.81     37.15 o 
   3   7  11      830.95      782.76     51.99 o 
   4   7  11      677.40      687.17     50.17 o 
   5   7  11      244.59      215.32     27.86 o 
  -5   8  11       75.68       86.67     29.17 o 
  -4   8  11      158.88      138.00     25.21 o 
  -3   8  11       52.67      100.47     31.08 o 
  -2   8  11       86.14      115.70     24.21 o 
  -1   8  11       60.96       44.35     17.57 o 
   0   8  11       46.36       56.96     15.89 o 
   1   8  11        3.61       20.10     22.65 o 
   2   8  11       13.67       31.35     23.25 o 
   3   8  11        0.05       -6.83     17.05 o 
   4   8  11       87.48      102.07     23.51 o 
  -4   9  11       99.27      146.12     25.87 o 
  -3   9  11      309.53      308.32     35.04 o 
  -2   9  11     1000.68     1071.79     56.85 o 
  -1   9  11      788.45      733.94     79.54 o 
   0   9  11      791.14      821.41     56.32 o 
   1   9  11      519.80      569.86     45.89 o 
   2   9  11      232.19      274.73     34.12 o 
   3   9  11      442.51      481.16     44.08 o 
  -2  10  11       47.82      105.56     22.85 o 
  -1  10  11       61.28       92.49     23.04 o 
   0  10  11       28.56       61.16     47.22 o 
   1  10  11       13.07       49.31     31.60 o 
  -4   0  12      286.67      248.78     38.69 o 
  -3   0  12     1218.29     1129.57     67.78 o 
  -2   0  12      442.21      432.58     50.99 o 
  -1   0  12      515.56      464.16     52.38 o 
   0   0  12      245.43      286.11     44.05 o 
   1   0  12       26.54      -18.78     23.04 o 
   2   0  12      181.87      259.40     42.50 o 
   3   0  12      346.45      245.94     43.80 o 
  -4   1  12        2.39       30.11     20.33 o 
  -3   1  12       26.38       19.80     16.78 o 
  -2   1  12      139.32      168.07     24.22 o 
  -1   1  12       37.90        7.44     15.97 o 
   0   1  12        7.78      -20.75     23.15 o 
   1   1  12        0.50        8.39     16.14 o 
   2   1  12        0.23      -15.58     22.13 o 
   3   1  12       17.04        5.05     19.28 o 
  -4   2  12      635.05      578.72     40.63 o 
  -3   2  12      815.37      891.60     47.53 o 
  -2   2  12     1455.73     1572.26     78.48 o 
  -1   2  12      868.20      879.09     47.82 o 
   0   2  12      711.99      699.48     43.59 o 
   1   2  12      647.58      730.46     54.18 o 
   2   2  12      290.87      327.39     48.00 o 
   3   2  12      318.53      246.29     29.77 o 
  -3   3  12        8.58       59.40     32.67 o 
  -2   3  12        6.30        8.59     15.20 o 
  -1   3  12      124.90       99.95     22.28 o 
   0   3  12      141.29      132.00     23.29 o 
   1   3  12      122.14       87.90     22.20 o 
   2   3  12      196.79      214.32     53.75 o 
  -3   4  12      483.36      646.35     80.44 o 
  -2   4  12      347.32      388.42     34.31 o 
  -1   4  12      321.43      354.92     34.47 o 
   0   4  12      464.10      498.37     39.34 o 
   1   4  12      523.09      586.46     41.36 o 
                                                 
